# Supplementary material for: Incidence, survival comparison, and novel prognostic evaluation approaches for stage iii-iv pulmonary large cell neuroendocrine carcinoma and small cell lung cancer
Source: BMC Cancer. 2023 Apr 5;23:312. doi: 10.1186/s12885-023-10797-3 (PMC10077650; doi:10.1186/s12885-023-10797-3)
Supplement: Supplementary file 1 — Additional file 1. [file 12885_2023_10797_MOESM1_ESM.zip]

Archive with 5 entries (4 files):
- Supplementary file 1/
- Supplementary file 1/.~udy Instruction Manual.docx
- __MACOSX/Supplementary file 1/._.~udy Instruction Manual.docx
- Supplementary file 1/Study Instruction Manual.docx
- __MACOSX/Supplementary file 1/._Study Instruction Manual.docx
