# Supplementary material for: Incidence, survival comparison, and novel prognostic evaluation approaches for stage iii-iv pulmonary large cell neuroendocrine carcinoma and small cell lung cancer
Source: BMC Cancer. 2023 Apr 5;23:312. doi: 10.1186/s12885-023-10797-3 (PMC10077650; doi:10.1186/s12885-023-10797-3)
Supplement: Supplementary file 2 — Additional file 2. [file 12885_2023_10797_MOESM2_ESM.zip]

Archive with 3 entries (2 files):
- Supplementary file 2/
- Supplementary file 2/SEERdata.txt
- __MACOSX/Supplementary file 2/._SEERdata.txt
