# Supplementary material for: Incidence, survival comparison, and novel prognostic evaluation approaches for stage iii-iv pulmonary large cell neuroendocrine carcinoma and small cell lung cancer
Source: BMC Cancer. 2023 Apr 5;23:312. doi: 10.1186/s12885-023-10797-3 (PMC10077650; doi:10.1186/s12885-023-10797-3)
Supplement: Supplementary file 2 — Additional file 2. [file 12885_2023_10797_MOESM2_ESM.zip › Supplementary file 2/SEERdata.txt]

Patient ID	Age recode with single ages and 100+	Sex	Year of diagnosis	Race recode (W, B, AI, API)	Primary Site - labeled	ICD-O-3 Hist/behav, malignant	Derived AJCC Stage Group, 7th ed (2010-2015)	Derived AJCC T, 7th ed (2010-2015)	Derived AJCC N, 7th ed (2010-2015)	Derived AJCC M, 7th ed (2010-2015)	Laterality	RX Summ--Surg Prim Site (1998+)	Radiation recode	Chemotherapy recode (yes, no/unk)	SEER Combined Mets at DX-bone (2010+)	SEER Combined Mets at DX-brain (2010+)	SEER Combined Mets at DX-liver (2010+)	SEER Combined Mets at DX-lung (2010+)	Sequence number	Survival months	Vital status recode (study cutoff used)
839354	65 years	Female	2014	White	C34.3-Lower lobe, lung	8140/3: Adenocarcinoma, NOS	IV	T4	N2	M1b	Right - origin of primary	0	Beam radiation	Yes	Yes	Yes	Yes	Yes	One primary only	8	Dead
942629	80 years	Female	2012	Black	C34.1-Upper lobe, lung	8140/3: Adenocarcinoma, NOS	IV	T3	N2	M1b	Right - origin of primary	0	Beam radiation	No/Unknown	No	Yes	No	No	One primary only	3	Dead
964204	74 years	Female	2014	Black	C34.9-Lung, NOS	8046/3: Non-small cell carcinoma	IV	T3	N2	M1a	Bilateral, single primary	0	None/Unknown	Yes	No	No	No	Yes	One primary only	3	Dead
1065426	86 years	Male	2014	Asian or Pacific Islander	C34.3-Lower lobe, lung	8140/3: Adenocarcinoma, NOS	IIIA	T1a	N2	M0	Right - origin of primary	0	None/Unknown	No/Unknown	No	No	No	No	One primary only	51	Dead
1072130	55 years	Male	2012	Black	C34.1-Upper lobe, lung	8046/3: Non-small cell carcinoma	IIIB	T4	N2	M0	Right - origin of primary	0	Radiation, NOS method or source not specified	No/Unknown	No	No	No	No	One primary only	44	Dead
1147310	66 years	Male	2010	White	C34.2-Middle lobe, lung	8046/3: Non-small cell carcinoma	IV	T4	N0	M1b	Right - origin of primary	0	Beam radiation	No/Unknown	Yes	No	No	No	One primary only	13	Dead
1150640	81 years	Male	2010	Asian or Pacific Islander	C34.1-Upper lobe, lung	8140/3: Adenocarcinoma, NOS	IV	T3	N2	M1b	Left - origin of primary	0	None/Unknown	Yes	No	No	No	No	One primary only	5	Dead
1150655	57 years	Male	2010	Black	C34.1-Upper lobe, lung	8140/3: Adenocarcinoma, NOS	IV	T1a	N2	M1b	Right - origin of primary	0	None/Unknown	No/Unknown	Yes	No	No	No	One primary only	1	Dead
1150660	77 years	Male	2010	Asian or Pacific Islander	C34.1-Upper lobe, lung	8140/3: Adenocarcinoma, NOS	IV	T4	N2	M1a	Left - origin of primary	0	Beam radiation	Yes	No	No	No	Yes	One primary only	6	Dead
1150690	79 years	Male	2010	White	C34.8-Overlapping lesion of lung	8070/3: Squamous cell carcinoma, NOS	IV	T4	N2	M1a	Left - origin of primary	0	Beam radiation	Yes	No	No	No	No	One primary only	4	Dead
1150697	59 years	Female	2010	White	C34.0-Main bronchus	8041/3: Small cell carcinoma, NOS	IV	T3	N2	M1a	Left - origin of primary	0	Beam radiation	Yes	No	No	No	Yes	One primary only	23	Dead
1150785	70 years	Male	2010	White	C34.1-Upper lobe, lung	8041/3: Small cell carcinoma, NOS	IV	T2a	N2	M1b	Right - origin of primary	0	Beam radiation	Yes	Yes	No	No	No	One primary only	6	Dead
1150788	73 years	Female	2010	White	C34.2-Middle lobe, lung	8140/3: Adenocarcinoma, NOS	IV	T4	N2	M1a	Right - origin of primary	0	None/Unknown	Yes	No	No	No	No	One primary only	31	Dead
1150960	67 years	Female	2010	Asian or Pacific Islander	C34.1-Upper lobe, lung	8255/3: Adenocarcinoma with mixed subtypes	IV	T2a	N2	M1a	Right - origin of primary	33	None/Unknown	Yes	No	No	No	Yes	One primary only	103	Dead
1150964	56 years	Male	2010	Black	C34.9-Lung, NOS	8140/3: Adenocarcinoma, NOS	IV	T4	N3	M1a	Right - origin of primary	20	None/Unknown	No/Unknown	No	No	No	Yes	One primary only	1	Dead
1150981	67 years	Female	2010	White	C34.1-Upper lobe, lung	8140/3: Adenocarcinoma, NOS	IV	T2NOS	N0	M1b	Left - origin of primary	0	Beam radiation	Yes	No	Yes	No	No	One primary only	3	Dead
1151093	64 years	Male	2010	Black	C34.1-Upper lobe, lung	8046/3: Non-small cell carcinoma	IV	T3	N1	M1a	Left - origin of primary	0	None/Unknown	No/Unknown	No	No	No	No	One primary only	6	Dead
1151128	57 years	Male	2010	Black	C34.3-Lower lobe, lung	8070/3: Squamous cell carcinoma, NOS	IV	T2b	N2	M1b	Left - origin of primary	0	None/Unknown	No/Unknown	No	No	No	No	One primary only	4	Dead
1151161	59 years	Male	2010	Black	C34.3-Lower lobe, lung	8072/3: Squamous cell carcinoma, large cell, nonkeratinizing, NOS	IV	T4	N2	M1b	Right - origin of primary	0	Beam radiation	Yes	No	Yes	No	Yes	One primary only	4	Dead
1151176	75 years	Male	2010	White	C34.9-Lung, NOS	8140/3: Adenocarcinoma, NOS	IV	T4	N0	M1b	Right - origin of primary	0	Beam radiation	Yes	Yes	No	No	No	One primary only	7	Dead
1151218	78 years	Female	2010	Asian or Pacific Islander	C34.9-Lung, NOS	8140/3: Adenocarcinoma, NOS	IV	T3	N2	M1a	Paired site, but no information concerning laterality	0	None/Unknown	No/Unknown	No	No	No	Yes	One primary only	2	Dead
1151244	70 years	Male	2010	Black	C34.1-Upper lobe, lung	8041/3: Small cell carcinoma, NOS	IV	T2b	N0	M1b	Right - origin of primary	0	Beam radiation	Yes	Yes	No	No	No	One primary only	4	Dead
1151268	53 years	Male	2010	White	C34.0-Main bronchus	8041/3: Small cell carcinoma, NOS	IIIA	T3	N2	M0	Right - origin of primary	0	Beam radiation	Yes	No	No	No	No	One primary only	10	Dead
1151288	57 years	Male	2010	Asian or Pacific Islander	C34.0-Main bronchus	8041/3: Small cell carcinoma, NOS	IV	T4	N2	M1b	Right - origin of primary	0	None/Unknown	Yes	No	No	No	No	One primary only	1	Dead
1151336	50 years	Female	2010	Black	C34.3-Lower lobe, lung	8041/3: Small cell carcinoma, NOS	IV	T1a	N0	M1a	Left - origin of primary	21	None/Unknown	Yes	No	No	No	Yes	One primary only	115	Alive
1151340	44 years	Female	2010	Black	C34.1-Upper lobe, lung	8140/3: Adenocarcinoma, NOS	IV	T3	N2	M1a	Right - origin of primary	23	Beam radiation	Yes	No	No	No	No	One primary only	15	Dead
1151346	75 years	Male	2010	Asian or Pacific Islander	C34.3-Lower lobe, lung	8140/3: Adenocarcinoma, NOS	IV	T3	N0	M1a	Right - origin of primary	0	Beam radiation	No/Unknown	No	No	No	Yes	One primary only	1	Dead
1151349	94 years	Male	2010	White	C34.9-Lung, NOS	8010/3: Carcinoma, NOS	IV	T2NOS	N0	M1a	Paired site, but no information concerning laterality	0	None/Unknown	No/Unknown	No	No	No	No	One primary only	1	Dead
1151368	70 years	Female	2010	White	C34.1-Upper lobe, lung	8041/3: Small cell carcinoma, NOS	IV	T3	N3	M1a	Left - origin of primary	0	Beam radiation	No/Unknown	No	No	No	No	One primary only	17	Dead
1151394	51 years	Female	2010	White	C34.9-Lung, NOS	8041/3: Small cell carcinoma, NOS	IV	T4	N1	M1b	Paired site, but no information concerning laterality	0	Beam radiation	No/Unknown	No	Yes	Yes	Yes	One primary only	1	Dead
1151411	86 years	Female	2010	Asian or Pacific Islander	C34.1-Upper lobe, lung	8140/3: Adenocarcinoma, NOS	IV	T4	N0	M1a	Left - origin of primary	0	None/Unknown	No/Unknown	No	No	No	No	One primary only	5	Dead
1151414	81 years	Female	2010	White	C34.9-Lung, NOS	8140/3: Adenocarcinoma, NOS	IV	T3	N0	M1b	Left - origin of primary	0	None/Unknown	Yes	No	No	No	No	One primary only	5	Dead
1151415	84 years	Female	2010	White	C34.9-Lung, NOS	8010/3: Carcinoma, NOS	IV	T3	N0	M1a	Paired site, but no information concerning laterality	0	None/Unknown	No/Unknown	No	Yes	No	No	One primary only	1	Dead
1151440	69 years	Female	2010	Black	C34.1-Upper lobe, lung	8140/3: Adenocarcinoma, NOS	IV	T4	N0	M1a	Right - origin of primary	0	None/Unknown	Yes	No	No	No	No	One primary only	79	Alive
1151483	76 years	Female	2010	Asian or Pacific Islander	C34.3-Lower lobe, lung	8250/3: Bronchiolo-alveolar adenocarcinoma, NOS	IIIA	T4	N0	M0	Right - origin of primary	0	None/Unknown	No/Unknown	No	No	No	No	One primary only	115	Alive
1151537	63 years	Male	2010	White	C34.9-Lung, NOS	8140/3: Adenocarcinoma, NOS	IV	T3	N3	M1a	Left - origin of primary	0	None/Unknown	No/Unknown	No	No	No	No	One primary only	1	Dead
1151565	72 years	Female	2010	White	C34.1-Upper lobe, lung	8041/3: Small cell carcinoma, NOS	IV	T4	N2	M1a	Left - origin of primary	0	None/Unknown	Yes	No	No	No	No	One primary only	6	Dead
1151570	72 years	Male	2010	White	C34.9-Lung, NOS	8010/3: Carcinoma, NOS	IV	T4	N2	M1a	Left - origin of primary	0	Beam radiation	No/Unknown	No	No	No	No	One primary only	6	Dead
1151661	62 years	Male	2010	Black	C34.9-Lung, NOS	8046/3: Non-small cell carcinoma	IV	T4	N2	M1b	Paired site, but no information concerning laterality	0	Beam radiation	No/Unknown	Yes	No	Yes	Yes	One primary only	2	Dead
1151705	82 years	Male	2010	White	C34.1-Upper lobe, lung	8070/3: Squamous cell carcinoma, NOS	IV	T4	N2	M1b	Right - origin of primary	0	Beam radiation	Yes	Yes	No	No	No	One primary only	1	Dead
1151708	86 years	Female	2010	White	C34.3-Lower lobe, lung	8140/3: Adenocarcinoma, NOS	IV	T3	N2	M1b	Left - origin of primary	0	Beam radiation	Yes	No	No	No	Yes	One primary only	5	Dead
1151740	71 years	Female	2010	White	C34.9-Lung, NOS	8071/3: Squamous cell carcinoma, keratinizing, NOS	IIIB	T4	N2	M0	Paired site, but no information concerning laterality	0	Beam radiation	Yes	No	No	No	No	One primary only	2	Dead
1151742	43 years	Male	2010	Black	C34.1-Upper lobe, lung	8046/3: Non-small cell carcinoma	IIIB	T2a	N3	M0	Right - origin of primary	0	Beam radiation	Yes	No	No	No	No	One primary only	35	Dead
1151758	67 years	Female	2010	White	C34.1-Upper lobe, lung	8046/3: Non-small cell carcinoma	IV	T2a	N2	M1b	Left - origin of primary	0	None/Unknown	No/Unknown	No	No	No	No	One primary only	9	Dead
1151790	78 years	Female	2010	Asian or Pacific Islander	C34.3-Lower lobe, lung	8046/3: Non-small cell carcinoma	IV	T4	N3	M1b	Left - origin of primary	0	None/Unknown	No/Unknown	Yes	No	Yes	Yes	One primary only	2	Dead
1151811	73 years	Male	2010	Asian or Pacific Islander	C34.3-Lower lobe, lung	8140/3: Adenocarcinoma, NOS	IV	T0	N0	M1b	Right - origin of primary	0	Beam radiation	Yes	Yes	No	No	No	One primary only	21	Dead
1151835	77 years	Female	2010	Asian or Pacific Islander	C34.0-Main bronchus	8046/3: Non-small cell carcinoma	IV	T4	N2	M1b	Left - origin of primary	0	None/Unknown	No/Unknown	No	No	No	Yes	One primary only	2	Dead
1152037	55 years	Female	2010	White	C34.1-Upper lobe, lung	8140/3: Adenocarcinoma, NOS	IV	T4	N0	M1b	Right - origin of primary	0	Beam radiation	Yes	Yes	Yes	Yes	Yes	One primary only	1	Dead
1152050	63 years	Male	2010	White	C34.1-Upper lobe, lung	8310/3: Clear cell adenocarcinoma, NOS	IV	T1a	N2	M1b	Left - origin of primary	0	Beam radiation	Yes	No	Yes	No	No	One primary only	40	Dead
1152165	61 years	Male	2010	White	C34.0-Main bronchus	8046/3: Non-small cell carcinoma	IIIA	T3	N2	M0	Right - origin of primary	0	Beam radiation	Yes	No	No	No	No	One primary only	118	Alive
1152174	62 years	Male	2010	White	C34.3-Lower lobe, lung	8140/3: Adenocarcinoma, NOS	IV	T1a	N3	M1b	Right - origin of primary	0	None/Unknown	Yes	Yes	No	No	No	One primary only	22	Dead
1152213	58 years	Male	2010	White	C34.0-Main bronchus	8041/3: Small cell carcinoma, NOS	IIIA	T3	N2	M0	Right - origin of primary	0	Beam radiation	Yes	No	No	No	No	One primary only	36	Dead
1152217	64 years	Female	2010	Black	C34.9-Lung, NOS	8041/3: Small cell carcinoma, NOS	IV	T4	N2	M1a	Right - origin of primary	0	Beam radiation	Yes	No	No	No	No	One primary only	27	Dead
1152270	77 years	Male	2010	Asian or Pacific Islander	C34.9-Lung, NOS	8140/3: Adenocarcinoma, NOS	IIIA	T4	N0	M0	Right - origin of primary	45	None/Unknown	No/Unknown	No	No	No	No	One primary only	28	Dead
1152294	77 years	Male	2010	White	C34.3-Lower lobe, lung	8140/3: Adenocarcinoma, NOS	IIIB	T4	N2	M0	Right - origin of primary	0	None/Unknown	No/Unknown	No	No	No	No	One primary only	8	Dead
1152526	65 years	Female	2010	Asian or Pacific Islander	C34.1-Upper lobe, lung	8140/3: Adenocarcinoma, NOS	IIIA	T1a	N2	M0	Left - origin of primary	0	Beam radiation	Yes	No	No	No	No	One primary only	116	Alive
1152707	75 years	Female	2010	Asian or Pacific Islander	C34.1-Upper lobe, lung	8140/3: Adenocarcinoma, NOS	IV	T2a	N0	M1b	Right - origin of primary	0	Beam radiation	Yes	Yes	No	No	No	One primary only	12	Dead
1152739	57 years	Male	2010	White	C34.1-Upper lobe, lung	8140/3: Adenocarcinoma, NOS	IV	T1b	N2	M1b	Right - origin of primary	0	Beam radiation	Yes	No	Yes	No	No	One primary only	4	Dead
1152812	55 years	Female	2010	Black	C34.1-Upper lobe, lung	8046/3: Non-small cell carcinoma	IIIB	T2a	N3	M0	Left - origin of primary	0	Beam radiation	Yes	No	No	No	No	One primary only	31	Dead
1152829	69 years	Male	2010	White	C34.0-Main bronchus	8041/3: Small cell carcinoma, NOS	IV	T3	N3	M1b	Left - origin of primary	0	Beam radiation	No/Unknown	Yes	Yes	No	No	One primary only	6	Dead
1152838	77 years	Female	2010	White	C34.1-Upper lobe, lung	8140/3: Adenocarcinoma, NOS	IV	T3	N2	M1a	Left - origin of primary	0	Beam radiation	Yes	No	Yes	No	No	One primary only	1	Dead
1152840	60 years	Female	2010	White	C34.1-Upper lobe, lung	8046/3: Non-small cell carcinoma	IV	T2a	N2	M1NOS	Right - origin of primary	0	Beam radiation	Yes	No	Yes	Yes	No	One primary only	8	Dead
1152850	47 years	Male	2010	White	C34.1-Upper lobe, lung	8070/3: Squamous cell carcinoma, NOS	IIIA	T3	N2	M0	Left - origin of primary	0	Beam radiation	Yes	No	No	No	No	One primary only	20	Dead
1152873	85 years	Male	2010	White	C34.3-Lower lobe, lung	8070/3: Squamous cell carcinoma, NOS	IV	T1a	N0	M1b	Left - origin of primary	0	Beam radiation	Yes	Yes	No	No	No	One primary only	10	Dead
1152876	69 years	Female	2010	White	C34.0-Main bronchus	8140/3: Adenocarcinoma, NOS	IV	T4	N2	M1b	Right - origin of primary	0	None/Unknown	Yes	No	No	Yes	No	One primary only	2	Dead
1152884	51 years	Male	2010	White	C34.9-Lung, NOS	8041/3: Small cell carcinoma, NOS	IV	T4	N2	M1a	Right - origin of primary	0	Beam radiation	Yes	Yes	No	No	No	One primary only	9	Dead
1152911	87 years	Female	2010	White	C34.1-Upper lobe, lung	8070/3: Squamous cell carcinoma, NOS	IIIA	T1b	N2	M0	Right - origin of primary	0	Beam radiation	No/Unknown	No	No	No	No	One primary only	13	Dead
1152992	55 years	Female	2010	Black	C34.0-Main bronchus	8070/3: Squamous cell carcinoma, NOS	IV	T3	N2	M1b	Right - origin of primary	0	Beam radiation	Yes	Yes	Yes	No	No	One primary only	2	Dead
1152993	78 years	Male	2010	Asian or Pacific Islander	C34.1-Upper lobe, lung	8070/3: Squamous cell carcinoma, NOS	IV	T2a	N2	M1b	Right - origin of primary	0	None/Unknown	No/Unknown	No	No	Yes	No	One primary only	3	Dead
1153016	52 years	Male	2010	White	C34.2-Middle lobe, lung	8070/3: Squamous cell carcinoma, NOS	IIIB	T4	N3	M0	Right - origin of primary	0	None/Unknown	No/Unknown	No	No	No	No	One primary only	2	Dead
1153033	59 years	Female	2010	White	C34.3-Lower lobe, lung	8140/3: Adenocarcinoma, NOS	IIIA	T3	N2	M0	Left - origin of primary	33	Beam radiation	Yes	No	No	No	No	One primary only	10	Dead
1153168	78 years	Male	2010	Asian or Pacific Islander	C34.1-Upper lobe, lung	8070/3: Squamous cell carcinoma, NOS	IV	T3	N2	M1a	Left - origin of primary	0	None/Unknown	Yes	No	Yes	No	Yes	One primary only	5	Dead
1153172	70 years	Male	2010	White	C34.2-Middle lobe, lung	8046/3: Non-small cell carcinoma	IV	T4	N2	M1b	Right - origin of primary	0	Beam radiation	Yes	Yes	No	Yes	Yes	One primary only	1	Dead
1153502	81 years	Female	2010	White	C34.1-Upper lobe, lung	8140/3: Adenocarcinoma, NOS	IV	T1b	N0	M1b	Right - origin of primary	0	None/Unknown	Yes	Yes	No	No	Yes	One primary only	12	Dead
1153518	67 years	Male	2010	Black	C34.1-Upper lobe, lung	8070/3: Squamous cell carcinoma, NOS	IIIB	T4	N2	M0	Right - origin of primary	0	None/Unknown	No/Unknown	No	No	No	No	One primary only	3	Dead
1153528	59 years	Male	2010	White	C34.1-Upper lobe, lung	8140/3: Adenocarcinoma, NOS	IV	T1a	N0	M1a	Left - origin of primary	0	None/Unknown	Yes	No	No	No	No	One primary only	58	Dead
1153573	65 years	Male	2010	White	C34.9-Lung, NOS	8140/3: Adenocarcinoma, NOS	IV	T2NOS	N1	M1a	Right - origin of primary	0	None/Unknown	Yes	No	No	No	No	One primary only	7	Dead
1153599	51 years	Female	2010	White	C34.1-Upper lobe, lung	8041/3: Small cell carcinoma, NOS	IV	T4	N3	M1b	Right - origin of primary	0	Beam radiation	Yes	No	No	No	Yes	One primary only	10	Dead
1153648	64 years	Female	2010	Asian or Pacific Islander	C34.1-Upper lobe, lung	8140/3: Adenocarcinoma, NOS	IV	T2b	N2	M1b	Right - origin of primary	0	None/Unknown	Yes	Yes	No	Yes	No	One primary only	2	Dead
1153677	85 years	Male	2010	White	C34.1-Upper lobe, lung	8070/3: Squamous cell carcinoma, NOS	IV	T3	N2	M1a	Right - origin of primary	0	None/Unknown	Yes	No	No	No	No	One primary only	4	Dead
1153753	68 years	Female	2010	White	C34.1-Upper lobe, lung	8046/3: Non-small cell carcinoma	IV	T2b	N3	M1b	Left - origin of primary	0	None/Unknown	No/Unknown	Yes	No	Yes	No	One primary only	2	Dead
1153774	66 years	Female	2010	Black	C34.1-Upper lobe, lung	8140/3: Adenocarcinoma, NOS	IV	T4	N3	M1b	Left - origin of primary	0	None/Unknown	No/Unknown	Yes	No	Yes	Yes	One primary only	1	Dead
1153827	66 years	Male	2010	White	C34.1-Upper lobe, lung	8070/3: Squamous cell carcinoma, NOS	IV	T1a	N1	M1b	Left - origin of primary	0	Beam radiation	Yes	Yes	No	No	No	One primary only	5	Dead
1153864	57 years	Male	2010	White	C34.1-Upper lobe, lung	8140/3: Adenocarcinoma, NOS	IIIA	T2b	N2	M0	Right - origin of primary	30	Beam radiation	Yes	No	No	No	No	One primary only	35	Dead
1153942	67 years	Female	2010	Black	C34.1-Upper lobe, lung	8140/3: Adenocarcinoma, NOS	IV	T3	N2	M1b	Left - origin of primary	0	None/Unknown	No/Unknown	Yes	No	No	No	One primary only	1	Dead
1153955	67 years	Male	2010	White	C34.8-Overlapping lesion of lung	8140/3: Adenocarcinoma, NOS	IV	T4	N0	M1a	Left - origin of primary	0	None/Unknown	No/Unknown	No	No	No	Yes	One primary only	7	Dead
1154107	61 years	Female	2010	White	C34.1-Upper lobe, lung	8140/3: Adenocarcinoma, NOS	IV	T3	N3	M1b	Right - origin of primary	0	None/Unknown	Yes	Yes	No	No	Yes	One primary only	9	Dead
1154198	67 years	Female	2010	White	C34.1-Upper lobe, lung	8140/3: Adenocarcinoma, NOS	IV	T2a	N2	M1a	Left - origin of primary	0	None/Unknown	Yes	No	No	No	No	One primary only	17	Dead
1154220	62 years	Male	2010	White	C34.3-Lower lobe, lung	8140/3: Adenocarcinoma, NOS	IV	T2b	N0	M1b	Right - origin of primary	0	Beam radiation	No/Unknown	No	Yes	No	No	One primary only	3	Dead
1154240	70 years	Female	2010	White	C34.1-Upper lobe, lung	8140/3: Adenocarcinoma, NOS	IV	T3	N0	M1b	Left - origin of primary	0	Beam radiation	Yes	No	Yes	No	No	One primary only	116	Alive
1154263	59 years	Male	2010	White	C34.3-Lower lobe, lung	8070/3: Squamous cell carcinoma, NOS	IIIA	T2a	N2	M0	Right - origin of primary	0	None/Unknown	Yes	No	No	No	No	One primary only	43	Dead
1154266	66 years	Male	2010	White	C34.1-Upper lobe, lung	8140/3: Adenocarcinoma, NOS	IV	T1b	N2	M1b	Right - origin of primary	0	Radiation, NOS method or source not specified	No/Unknown	Yes	No	No	No	One primary only	1	Dead
1154282	76 years	Male	2010	Asian or Pacific Islander	C34.1-Upper lobe, lung	8140/3: Adenocarcinoma, NOS	IV	T2b	N3	M1b	Left - origin of primary	0	None/Unknown	Yes	Yes	No	No	No	One primary only	9	Dead
1154371	85 years	Male	2010	White	C34.1-Upper lobe, lung	8140/3: Adenocarcinoma, NOS	IIIB	T2b	N3	M0	Right - origin of primary	0	Radiation, NOS method or source not specified	No/Unknown	No	No	No	No	One primary only	2	Dead
1154397	66 years	Female	2010	White	C34.3-Lower lobe, lung	8046/3: Non-small cell carcinoma	IV	T4	N2	M1b	Right - origin of primary	0	Radiation, NOS method or source not specified	No/Unknown	Yes	No	No	No	One primary only	4	Dead
1154476	76 years	Male	2010	White	C34.1-Upper lobe, lung	8070/3: Squamous cell carcinoma, NOS	IV	T2a	N2	M1a	Left - origin of primary	0	None/Unknown	No/Unknown	No	No	No	No	One primary only	9	Dead
1154498	71 years	Female	2010	Asian or Pacific Islander	C34.1-Upper lobe, lung	8140/3: Adenocarcinoma, NOS	IIIA	T1a	N2	M0	Right - origin of primary	0	Beam radiation	Yes	No	No	No	No	One primary only	116	Alive
1154570	65 years	Male	2010	Asian or Pacific Islander	C34.1-Upper lobe, lung	8046/3: Non-small cell carcinoma	IIIA	T2b	N2	M0	Right - origin of primary	0	None/Unknown	Yes	No	No	No	No	One primary only	7	Dead
1154575	77 years	Male	2010	Asian or Pacific Islander	C34.2-Middle lobe, lung	8140/3: Adenocarcinoma, NOS	IV	T2a	N2	M1b	Right - origin of primary	0	Beam radiation	No/Unknown	No	Yes	No	No	One primary only	1	Dead
1154640	60 years	Female	2010	Asian or Pacific Islander	C34.3-Lower lobe, lung	8140/3: Adenocarcinoma, NOS	IV	T4	N3	M1a	Left - origin of primary	0	None/Unknown	No/Unknown	No	No	No	No	One primary only	2	Dead
1154660	42 years	Male	2010	Black	C34.0-Main bronchus	8070/3: Squamous cell carcinoma, NOS	IV	T4	N3	M1b	Right - origin of primary	0	Beam radiation	Yes	No	No	No	No	One primary only	10	Dead
1154675	87 years	Female	2010	White	C34.1-Upper lobe, lung	8140/3: Adenocarcinoma, NOS	IIIA	T2a	N2	M0	Right - origin of primary	0	None/Unknown	No/Unknown	No	No	No	No	One primary only	21	Dead
1154820	76 years	Female	2010	White	C34.1-Upper lobe, lung	8046/3: Non-small cell carcinoma	IIIB	T4	N2	M0	Right - origin of primary	0	Radiation, NOS method or source not specified	Yes	No	No	No	No	One primary only	5	Dead
1154850	76 years	Female	2010	White	C34.3-Lower lobe, lung	8070/3: Squamous cell carcinoma, NOS	IV	T3	N2	M1b	Left - origin of primary	0	None/Unknown	Yes	Yes	No	Yes	Yes	One primary only	5	Dead
1154863	73 years	Male	2010	White	C34.3-Lower lobe, lung	8140/3: Adenocarcinoma, NOS	IV	T1a	N2	M1b	Right - origin of primary	0	None/Unknown	No/Unknown	Yes	No	No	No	One primary only	1	Dead
1154885	77 years	Female	2010	White	C34.1-Upper lobe, lung	8046/3: Non-small cell carcinoma	IV	T4	N2	M1a	Right - origin of primary	0	None/Unknown	No/Unknown	No	No	No	Yes	One primary only	1	Dead
1154944	74 years	Female	2010	White	C34.1-Upper lobe, lung	8046/3: Non-small cell carcinoma	IIIB	T4	N2	M0	Left - origin of primary	0	Radiation, NOS method or source not specified	Yes	No	No	No	No	One primary only	114	Alive
1154957	68 years	Female	2010	White	C34.3-Lower lobe, lung	8140/3: Adenocarcinoma, NOS	IV	T3	N0	M1b	Left - origin of primary	0	Radiation, NOS method or source not specified	Yes	Yes	No	No	Yes	One primary only	5	Dead
1154980	75 years	Male	2010	White	C34.1-Upper lobe, lung	8140/3: Adenocarcinoma, NOS	IV	T4	N2	M1b	Left - origin of primary	0	None/Unknown	Yes	Yes	No	No	No	One primary only	6	Dead
1155000	88 years	Female	2010	White	C34.3-Lower lobe, lung	8046/3: Non-small cell carcinoma	IIIA	T2b	N2	M0	Right - origin of primary	0	None/Unknown	No/Unknown	No	No	No	No	One primary only	7	Dead
1155028	74 years	Female	2010	White	C34.1-Upper lobe, lung	8070/3: Squamous cell carcinoma, NOS	IIIB	T3	N3	M0	Right - origin of primary	0	Radiation, NOS method or source not specified	Yes	No	No	No	No	One primary only	33	Dead
1155029	80 years	Male	2010	White	C34.9-Lung, NOS	8140/3: Adenocarcinoma, NOS	IV	T4	N2	M1a	Right - origin of primary	0	None/Unknown	No/Unknown	No	No	No	Yes	One primary only	2	Dead
1155030	62 years	Female	2010	White	C34.1-Upper lobe, lung	8041/3: Small cell carcinoma, NOS	IIIA	T3	N2	M0	Right - origin of primary	0	Radiation, NOS method or source not specified	Yes	No	No	No	No	One primary only	108	Alive
1155036	70 years	Male	2010	White	C34.9-Lung, NOS	8140/3: Adenocarcinoma, NOS	IV	T4	N2	M1a	Only one side - side unspecified	0	Radiation, NOS method or source not specified	Yes	Yes	No	No	Yes	One primary only	2	Dead
1155153	60 years	Female	2010	White	C34.1-Upper lobe, lung	8041/3: Small cell carcinoma, NOS	IV	T4	N2	M1b	Right - origin of primary	0	None/Unknown	Yes	No	No	Yes	Yes	One primary only	16	Dead
1155194	63 years	Male	2010	White	C34.3-Lower lobe, lung	8041/3: Small cell carcinoma, NOS	IV	T4	N2	M1NOS	Right - origin of primary	0	None/Unknown	Yes	No	No	No	No	One primary only	12	Dead
1155230	64 years	Male	2010	White	C34.9-Lung, NOS	8041/3: Small cell carcinoma, NOS	IIIB	T4	N2	M0	Only one side - side unspecified	0	Radiation, NOS method or source not specified	Yes	No	No	No	No	One primary only	23	Dead
1155256	87 years	Male	2010	Asian or Pacific Islander	C34.1-Upper lobe, lung	8046/3: Non-small cell carcinoma	IV	T1b	N2	M1b	Right - origin of primary	0	None/Unknown	No/Unknown	No	Yes	Yes	No	One primary only	1	Dead
1155324	64 years	Male	2010	Asian or Pacific Islander	C34.1-Upper lobe, lung	8140/3: Adenocarcinoma, NOS	IV	T2b	N2	M1b	Left - origin of primary	0	None/Unknown	No/Unknown	No	No	Yes	No	One primary only	16	Dead
1155381	87 years	Female	2010	White	C34.9-Lung, NOS	8070/3: Squamous cell carcinoma, NOS	IV	T4	N0	M1a	Left - origin of primary	0	Radiation, NOS method or source not specified	No/Unknown	No	No	No	No	One primary only	2	Dead
1155387	62 years	Male	2010	Asian or Pacific Islander	C34.3-Lower lobe, lung	8046/3: Non-small cell carcinoma	IV	T3	N2	M1b	Left - origin of primary	0	None/Unknown	Yes	No	No	No	No	One primary only	20	Dead
1155413	69 years	Male	2010	Asian or Pacific Islander	C34.1-Upper lobe, lung	8010/3: Carcinoma, NOS	IV	T4	N2	M1b	Left - origin of primary	0	None/Unknown	No/Unknown	Yes	No	No	Yes	One primary only	1	Dead
1155508	61 years	Male	2010	White	C34.9-Lung, NOS	8140/3: Adenocarcinoma, NOS	IV	T0	N3	M1a	Left - origin of primary	0	Beam radiation	Yes	Yes	Yes	No	Yes	One primary only	19	Dead
1155515	76 years	Female	2010	White	C34.3-Lower lobe, lung	8070/3: Squamous cell carcinoma, NOS	IIIA	T1NOS	N2	M0	Left - origin of primary	0	Beam radiation	Yes	No	No	No	No	One primary only	11	Dead
1155727	69 years	Male	2010	White	C34.3-Lower lobe, lung	8041/3: Small cell carcinoma, NOS	IV	T4	N2	M1b	Left - origin of primary	0	Beam radiation	Yes	No	Yes	Yes	No	One primary only	8	Dead
1155759	81 years	Male	2010	White	C34.1-Upper lobe, lung	8140/3: Adenocarcinoma, NOS	IV	T4	N0	M1b	Right - origin of primary	0	Beam radiation	No/Unknown	No	Yes	No	No	One primary only	1	Dead
1155770	52 years	Female	2010	Asian or Pacific Islander	C34.2-Middle lobe, lung	8140/3: Adenocarcinoma, NOS	IV	T4	N3	M1b	Right - origin of primary	0	None/Unknown	No/Unknown	No	No	No	No	One primary only	24	Dead
1155797	65 years	Female	2010	White	C34.2-Middle lobe, lung	8140/3: Adenocarcinoma, NOS	IV	T2a	N0	M1b	Right - origin of primary	30	None/Unknown	Yes	Yes	No	No	No	One primary only	114	Alive
1155819	74 years	Female	2010	Black	C34.9-Lung, NOS	8046/3: Non-small cell carcinoma	IV	T4	N3	M1a	Bilateral, single primary	0	None/Unknown	Yes	No	No	No	Yes	One primary only	3	Dead
1155930	68 years	Male	2010	Asian or Pacific Islander	C34.0-Main bronchus	8041/3: Small cell carcinoma, NOS	IIIB	T3	N3	M0	Right - origin of primary	0	Beam radiation	Yes	No	No	No	No	One primary only	14	Dead
1155934	61 years	Female	2010	Black	C34.3-Lower lobe, lung	8041/3: Small cell carcinoma, NOS	IV	T4	N3	M1b	Left - origin of primary	0	None/Unknown	Yes	No	Yes	No	No	One primary only	16	Dead
1155955	68 years	Male	2010	White	C34.1-Upper lobe, lung	8070/3: Squamous cell carcinoma, NOS	IIIA	T4	N0	M0	Right - origin of primary	0	None/Unknown	No/Unknown	No	No	No	No	One primary only	5	Dead
1155973	61 years	Male	2010	Asian or Pacific Islander	C34.3-Lower lobe, lung	8140/3: Adenocarcinoma, NOS	IV	T4	N3	M1b	Right - origin of primary	0	Beam radiation	Yes	Yes	Yes	No	Yes	One primary only	2	Dead
1155975	56 years	Female	2010	White	C34.0-Main bronchus	8041/3: Small cell carcinoma, NOS	IV	T4	N3	M1a	Left - origin of primary	0	None/Unknown	Yes	No	No	No	Yes	One primary only	4	Dead
1155977	61 years	Male	2010	White	C34.0-Main bronchus	8041/3: Small cell carcinoma, NOS	IV	T3	N2	M1b	Right - origin of primary	0	Beam radiation	Yes	Yes	No	No	Yes	One primary only	11	Dead
1156002	68 years	Male	2010	White	C34.1-Upper lobe, lung	8140/3: Adenocarcinoma, NOS	IV	T4	N2	M1b	Right - origin of primary	0	None/Unknown	No/Unknown	No	No	Yes	Yes	One primary only	4	Dead
1156004	58 years	Male	2010	Asian or Pacific Islander	C34.3-Lower lobe, lung	8070/3: Squamous cell carcinoma, NOS	IV	T3	N2	M1a	Left - origin of primary	0	None/Unknown	No/Unknown	No	No	No	No	One primary only	15	Dead
1156036	64 years	Female	2010	White	C34.1-Upper lobe, lung	8041/3: Small cell carcinoma, NOS	IV	T3	N2	M1a	Right - origin of primary	0	None/Unknown	Yes	No	No	No	Yes	One primary only	3	Dead
1156110	67 years	Female	2010	Asian or Pacific Islander	C34.1-Upper lobe, lung	8070/3: Squamous cell carcinoma, NOS	IIIB	T4	N2	M0	Right - origin of primary	56	None/Unknown	Yes	No	No	No	No	One primary only	47	Dead
1156114	64 years	Female	2010	Asian or Pacific Islander	C34.1-Upper lobe, lung	8140/3: Adenocarcinoma, NOS	IIIA	T1a	N2	M0	Right - origin of primary	0	None/Unknown	No/Unknown	No	No	No	No	One primary only	10	Dead
1156117	47 years	Male	2010	Asian or Pacific Islander	C34.3-Lower lobe, lung	8250/3: Bronchiolo-alveolar adenocarcinoma, NOS	IV	T3	N0	M1b	Left - origin of primary	0	Beam radiation	Yes	Yes	No	No	Yes	One primary only	25	Dead
1156128	66 years	Male	2010	White	C34.1-Upper lobe, lung	8070/3: Squamous cell carcinoma, NOS	IIIB	T4	N2	M0	Right - origin of primary	0	Beam radiation	No/Unknown	No	No	No	No	One primary only	15	Dead
1156149	53 years	Male	2010	Asian or Pacific Islander	C34.1-Upper lobe, lung	8070/3: Squamous cell carcinoma, NOS	IIIA	T2a	N2	M0	Left - origin of primary	56	None/Unknown	Yes	No	No	No	No	One primary only	44	Dead
1156164	62 years	Male	2010	Asian or Pacific Islander	C34.0-Main bronchus	8041/3: Small cell carcinoma, NOS	IV	T4	N1	M1a	Left - origin of primary	0	None/Unknown	No/Unknown	No	No	No	No	One primary only	2	Dead
1156188	59 years	Female	2010	White	C34.1-Upper lobe, lung	8070/3: Squamous cell carcinoma, NOS	IIIB	T4	N2	M0	Right - origin of primary	0	Beam radiation	No/Unknown	No	No	No	No	One primary only	3	Dead
1156197	84 years	Female	2010	Asian or Pacific Islander	C34.3-Lower lobe, lung	8250/3: Bronchiolo-alveolar adenocarcinoma, NOS	IV	T4	N2	M1a	Right - origin of primary	0	Beam radiation	Yes	No	Yes	No	No	One primary only	2	Dead
1156266	52 years	Male	2010	Asian or Pacific Islander	C34.0-Main bronchus	8070/3: Squamous cell carcinoma, NOS	IIIB	T4	N2	M0	Left - origin of primary	0	None/Unknown	Yes	No	No	No	No	One primary only	4	Dead
1156536	57 years	Male	2010	Asian or Pacific Islander	C34.1-Upper lobe, lung	8070/3: Squamous cell carcinoma, NOS	IIIA	T3	N2	M0	Left - origin of primary	56	Beam radiation	Yes	No	No	No	No	One primary only	69	Dead
1156581	74 years	Male	2010	White	C34.3-Lower lobe, lung	8140/3: Adenocarcinoma, NOS	IIIA	T1b	N2	M0	Right - origin of primary	0	Beam radiation	No/Unknown	No	No	No	No	One primary only	18	Dead
1156586	58 years	Male	2010	Asian or Pacific Islander	C34.0-Main bronchus	8041/3: Small cell carcinoma, NOS	IV	T4	N2	M1a	Right - origin of primary	0	Beam radiation	Yes	No	No	No	Yes	One primary only	12	Dead
1156588	62 years	Female	2010	Asian or Pacific Islander	C34.2-Middle lobe, lung	8140/3: Adenocarcinoma, NOS	IIIA	T2a	N2	M0	Right - origin of primary	0	Beam radiation	Yes	No	No	No	No	One primary only	113	Alive
1156645	66 years	Male	2010	White	C34.1-Upper lobe, lung	8046/3: Non-small cell carcinoma	IV	T4	N2	M1b	Right - origin of primary	0	None/Unknown	No/Unknown	Yes	No	No	Yes	One primary only	9	Dead
1156736	56 years	Female	2010	White	C34.0-Main bronchus	8070/3: Squamous cell carcinoma, NOS	IIIA	T2NOS	N2	M0	Left - origin of primary	0	Beam radiation	Yes	No	No	No	No	One primary only	115	Alive
1156811	65 years	Female	2010	Asian or Pacific Islander	C34.3-Lower lobe, lung	8560/3: Adenosquamous carcinoma	IV	T4	N3	M1a	Right - origin of primary	0	None/Unknown	Yes	No	No	No	Yes	One primary only	5	Dead
1156820	76 years	Male	2010	Asian or Pacific Islander	C34.3-Lower lobe, lung	8070/3: Squamous cell carcinoma, NOS	IIIA	T3	N2	M0	Right - origin of primary	0	None/Unknown	Yes	No	No	No	No	One primary only	12	Dead
1156821	70 years	Female	2010	Asian or Pacific Islander	C34.1-Upper lobe, lung	8140/3: Adenocarcinoma, NOS	IV	T3	N3	M1b	Left - origin of primary	0	None/Unknown	Yes	No	No	Yes	No	One primary only	7	Dead
1156831	71 years	Male	2010	Asian or Pacific Islander	C34.2-Middle lobe, lung	8046/3: Non-small cell carcinoma	IV	T4	N0	M1b	Right - origin of primary	0	None/Unknown	No/Unknown	No	No	No	No	One primary only	5	Dead
1156833	79 years	Male	2010	Asian or Pacific Islander	C34.1-Upper lobe, lung	8140/3: Adenocarcinoma, NOS	IV	T2b	N2	M1a	Right - origin of primary	0	Beam radiation	Yes	No	No	No	No	One primary only	34	Dead
1156919	70 years	Male	2010	Asian or Pacific Islander	C34.1-Upper lobe, lung	8046/3: Non-small cell carcinoma	IIIB	T4	N2	M0	Right - origin of primary	0	None/Unknown	Yes	No	No	No	No	One primary only	20	Dead
1156925	67 years	Male	2010	Asian or Pacific Islander	C34.1-Upper lobe, lung	8140/3: Adenocarcinoma, NOS	IV	T1b	N3	M1a	Right - origin of primary	0	None/Unknown	No/Unknown	No	No	No	No	One primary only	1	Dead
1156958	53 years	Male	2010	Asian or Pacific Islander	C34.1-Upper lobe, lung	8140/3: Adenocarcinoma, NOS	IV	T2a	N2	M1b	Left - origin of primary	0	None/Unknown	Yes	Yes	No	No	No	One primary only	11	Dead
1156987	63 years	Male	2010	White	C34.1-Upper lobe, lung	8140/3: Adenocarcinoma, NOS	IV	T2a	N0	M1a	Right - origin of primary	0	None/Unknown	No/Unknown	No	No	No	No	One primary only	1	Dead
1157008	78 years	Female	2010	Black	C34.1-Upper lobe, lung	8140/3: Adenocarcinoma, NOS	IV	T1a	N2	M1NOS	Right - origin of primary	0	Beam radiation	No/Unknown	No	Yes	No	No	One primary only	31	Dead
1157009	35 years	Female	2010	Black	C34.1-Upper lobe, lung	8140/3: Adenocarcinoma, NOS	IV	T2a	N2	M1b	Right - origin of primary	33	None/Unknown	Yes	Yes	No	No	No	One primary only	55	Dead
1157095	75 years	Female	2010	White	C34.3-Lower lobe, lung	8140/3: Adenocarcinoma, NOS	IV	T1a	N0	M1a	Left - origin of primary	0	None/Unknown	No/Unknown	No	No	No	Yes	One primary only	2	Dead
1157118	64 years	Male	2010	Asian or Pacific Islander	C34.1-Upper lobe, lung	8140/3: Adenocarcinoma, NOS	IV	T4	N2	M1b	Right - origin of primary	0	Beam radiation	Yes	Yes	Yes	No	Yes	One primary only	41	Dead
1157120	75 years	Male	2010	White	C34.1-Upper lobe, lung	8046/3: Non-small cell carcinoma	IV	T2a	N2	M1b	Left - origin of primary	0	None/Unknown	Yes	No	No	No	No	One primary only	2	Dead
1157189	66 years	Female	2010	White	C34.1-Upper lobe, lung	8010/3: Carcinoma, NOS	IIIA	T3	N2	M0	Left - origin of primary	0	Beam radiation	Yes	No	No	No	No	One primary only	27	Dead
1157287	65 years	Male	2010	White	C34.3-Lower lobe, lung	8250/3: Bronchiolo-alveolar adenocarcinoma, NOS	IV	T3	N1	M1a	Right - origin of primary	0	None/Unknown	Yes	No	No	No	Yes	One primary only	68	Dead
1157292	63 years	Male	2010	White	C34.3-Lower lobe, lung	8041/3: Small cell carcinoma, NOS	IV	T3	N0	M1b	Left - origin of primary	0	None/Unknown	Yes	No	No	Yes	Yes	One primary only	13	Dead
1157430	64 years	Female	2010	White	C34.3-Lower lobe, lung	8010/3: Carcinoma, NOS	IV	T1a	N1	M1b	Left - origin of primary	0	Beam radiation	Yes	Yes	Yes	No	No	One primary only	28	Dead
1157448	69 years	Female	2010	Asian or Pacific Islander	C34.1-Upper lobe, lung	8140/3: Adenocarcinoma, NOS	IIIA	T2a	N2	M0	Left - origin of primary	0	Beam radiation	Yes	No	No	No	No	One primary only	21	Dead
1157631	77 years	Male	2010	White	C34.0-Main bronchus	8070/3: Squamous cell carcinoma, NOS	IV	T2a	N0	M1a	Right - origin of primary	0	None/Unknown	No/Unknown	No	No	No	No	One primary only	2	Dead
1157634	67 years	Male	2010	White	C34.0-Main bronchus	8070/3: Squamous cell carcinoma, NOS	IIIB	T4	N2	M0	Left - origin of primary	0	None/Unknown	Yes	No	No	No	No	One primary only	1	Dead
1157642	82 years	Female	2010	White	C34.1-Upper lobe, lung	8046/3: Non-small cell carcinoma	IIIA	T4	N0	M0	Right - origin of primary	0	Radiation, NOS method or source not specified	Yes	No	No	No	No	One primary only	15	Dead
1157652	59 years	Male	2010	Black	C34.1-Upper lobe, lung	8140/3: Adenocarcinoma, NOS	IIIA	T1a	N2	M0	Right - origin of primary	30	Beam radiation	Yes	No	No	No	No	One primary only	116	Alive
1157671	61 years	Male	2010	Black	C34.1-Upper lobe, lung	8046/3: Non-small cell carcinoma	IV	T3	N2	M1b	Right - origin of primary	0	None/Unknown	No/Unknown	Yes	No	No	No	One primary only	7	Dead
1157897	73 years	Male	2010	White	C34.0-Main bronchus	8046/3: Non-small cell carcinoma	IIIA	T1a	N2	M0	Right - origin of primary	0	Beam radiation	Yes	No	No	No	No	One primary only	34	Dead
1157901	68 years	Male	2010	Black	C34.1-Upper lobe, lung	8046/3: Non-small cell carcinoma	IV	T3	N2	M1a	Right - origin of primary	0	None/Unknown	No/Unknown	No	No	No	Yes	One primary only	1	Dead
1157908	67 years	Male	2010	Black	C34.1-Upper lobe, lung	8046/3: Non-small cell carcinoma	IV	T2a	N2	M1b	Right - origin of primary	0	Beam radiation	Yes	No	Yes	No	No	One primary only	3	Dead
1157925	73 years	Female	2010	White	C34.1-Upper lobe, lung	8140/3: Adenocarcinoma, NOS	IV	T3	N3	M1b	Right - origin of primary	0	None/Unknown	Yes	No	No	No	Yes	One primary only	4	Dead
1157929	48 years	Male	2010	Black	C34.1-Upper lobe, lung	8070/3: Squamous cell carcinoma, NOS	IIIB	T4	N3	M0	Right - origin of primary	0	Beam radiation	Yes	No	No	No	No	One primary only	7	Dead
1157973	75 years	Female	2010	Asian or Pacific Islander	C34.1-Upper lobe, lung	8070/3: Squamous cell carcinoma, NOS	IIIA	T3	N2	M0	Left - origin of primary	0	None/Unknown	No/Unknown	No	No	No	No	One primary only	119	Alive
1158014	85 years	Male	2010	Asian or Pacific Islander	C34.3-Lower lobe, lung	8041/3: Small cell carcinoma, NOS	IV	T4	N3	M1b	Left - origin of primary	0	Beam radiation	No/Unknown	No	No	Yes	No	One primary only	1	Dead
1158029	58 years	Female	2010	White	C34.3-Lower lobe, lung	8041/3: Small cell carcinoma, NOS	IV	T4	N0	M1b	Right - origin of primary	0	Beam radiation	Yes	No	Yes	Yes	No	One primary only	9	Dead
1158033	55 years	Male	2010	Asian or Pacific Islander	C34.3-Lower lobe, lung	8070/3: Squamous cell carcinoma, NOS	IV	T4	N2	M1b	Left - origin of primary	0	Beam radiation	Yes	Yes	No	No	No	One primary only	5	Dead
1158035	49 years	Male	2010	Asian or Pacific Islander	C34.1-Upper lobe, lung	8140/3: Adenocarcinoma, NOS	IV	T4	N2	M1b	Right - origin of primary	0	Beam radiation	Yes	Yes	No	No	No	One primary only	115	Alive
1158055	71 years	Male	2010	Asian or Pacific Islander	C34.1-Upper lobe, lung	8140/3: Adenocarcinoma, NOS	IV	T4	N2	M1a	Left - origin of primary	0	None/Unknown	Yes	No	No	No	No	One primary only	14	Dead
1158060	71 years	Male	2010	Asian or Pacific Islander	C34.3-Lower lobe, lung	8140/3: Adenocarcinoma, NOS	IV	T4	N2	M1b	Left - origin of primary	0	Beam radiation	Yes	No	Yes	No	No	One primary only	1	Dead
1158069	77 years	Male	2010	White	C34.3-Lower lobe, lung	8140/3: Adenocarcinoma, NOS	IV	T3	N2	M1a	Left - origin of primary	0	None/Unknown	Yes	No	No	No	Yes	One primary only	25	Dead
1158147	61 years	Male	2010	White	C34.0-Main bronchus	8046/3: Non-small cell carcinoma	IIIB	T4	N3	M0	Right - origin of primary	0	Beam radiation	No/Unknown	No	No	No	No	One primary only	7	Dead
1158148	84 years	Female	2010	White	C34.3-Lower lobe, lung	8140/3: Adenocarcinoma, NOS	IV	T2a	N2	M1b	Left - origin of primary	0	Beam radiation	No/Unknown	No	Yes	No	No	One primary only	16	Dead
1158206	62 years	Male	2010	White	C34.1-Upper lobe, lung	8046/3: Non-small cell carcinoma	IIIA	T2b	N2	M0	Left - origin of primary	33	None/Unknown	Yes	No	No	No	No	One primary only	11	Dead
1158226	81 years	Female	2010	White	C34.1-Upper lobe, lung	8140/3: Adenocarcinoma, NOS	IV	T2b	N0	M1b	Left - origin of primary	0	Beam radiation	Yes	No	Yes	No	No	One primary only	1	Dead
1158230	75 years	Female	2010	Asian or Pacific Islander	C34.3-Lower lobe, lung	8140/3: Adenocarcinoma, NOS	IV	T4	N2	M1b	Left - origin of primary	0	Beam radiation	Yes	Yes	No	No	Yes	One primary only	31	Dead
1158301	80 years	Male	2010	Asian or Pacific Islander	C34.1-Upper lobe, lung	8070/3: Squamous cell carcinoma, NOS	IV	T4	N3	M1a	Right - origin of primary	0	None/Unknown	No/Unknown	No	No	No	Yes	One primary only	16	Dead
1158331	41 years	Female	2010	White	C34.9-Lung, NOS	8140/3: Adenocarcinoma, NOS	IIIB	T4	N3	M0	Right - origin of primary	0	None/Unknown	Yes	No	No	No	No	One primary only	48	Dead
1158333	77 years	Female	2010	White	C34.1-Upper lobe, lung	8140/3: Adenocarcinoma, NOS	IV	T4	N2	M1b	Right - origin of primary	0	Beam radiation	No/Unknown	Yes	No	No	No	One primary only	5	Dead
1158349	86 years	Female	2010	White	C34.1-Upper lobe, lung	8140/3: Adenocarcinoma, NOS	IIIA	T4	N0	M0	Right - origin of primary	0	None/Unknown	No/Unknown	No	No	No	No	One primary only	26	Dead
1158405	51 years	Female	2010	Asian or Pacific Islander	C34.2-Middle lobe, lung	8072/3: Squamous cell carcinoma, large cell, nonkeratinizing, NOS	IV	T4	N3	M1b	Right - origin of primary	0	None/Unknown	Yes	Yes	No	No	Yes	One primary only	17	Dead
1158682	63 years	Male	2010	White	C34.3-Lower lobe, lung	8070/3: Squamous cell carcinoma, NOS	IV	T2a	N0	M1b	Left - origin of primary	0	Beam radiation	Yes	No	Yes	No	No	One primary only	7	Dead
1158750	66 years	Female	2010	White	C34.1-Upper lobe, lung	8574/3: Adenocarcinoma with neuroendocrine differentiation	IV	T4	N3	M1b	Left - origin of primary	0	Beam radiation	Yes	No	No	No	Yes	One primary only	20	Dead
1158755	54 years	Male	2010	Black	C34.1-Upper lobe, lung	8140/3: Adenocarcinoma, NOS	IIIA	T1b	N2	M0	Right - origin of primary	0	Beam radiation	Yes	No	No	No	No	One primary only	4	Dead
1158765	52 years	Male	2010	Black	C34.1-Upper lobe, lung	8041/3: Small cell carcinoma, NOS	IV	T4	N0	M1b	Right - origin of primary	0	None/Unknown	Yes	No	No	No	Yes	One primary only	3	Dead
1158783	37 years	Female	2010	Black	C34.3-Lower lobe, lung	8041/3: Small cell carcinoma, NOS	IV	T3	N3	M1a	Left - origin of primary	0	Beam radiation	Yes	No	No	No	No	One primary only	19	Dead
1158785	69 years	Male	2010	Asian or Pacific Islander	C34.1-Upper lobe, lung	8046/3: Non-small cell carcinoma	IV	T2a	N2	M1b	Left - origin of primary	33	None/Unknown	No/Unknown	Yes	No	No	No	One primary only	3	Dead
1158790	26 years	Male	2010	White	C34.1-Upper lobe, lung	8070/3: Squamous cell carcinoma, NOS	IV	T4	N3	M1b	Left - origin of primary	0	Beam radiation	Yes	Yes	Yes	No	No	One primary only	6	Dead
1158799	65 years	Female	2010	White	C34.0-Main bronchus	8140/3: Adenocarcinoma, NOS	IV	T4	N2	M1a	Right - origin of primary	0	None/Unknown	Yes	No	No	No	No	One primary only	15	Dead
1158841	51 years	Male	2010	Asian or Pacific Islander	C34.3-Lower lobe, lung	8046/3: Non-small cell carcinoma	IV	T3	N0	M1b	Right - origin of primary	0	None/Unknown	No/Unknown	No	No	Yes	No	One primary only	2	Dead
1158912	74 years	Female	2010	White	C34.1-Upper lobe, lung	8046/3: Non-small cell carcinoma	IIIB	T4	N2	M0	Right - origin of primary	0	Beam radiation	Yes	No	No	No	No	One primary only	46	Dead
1158919	68 years	Female	2010	Asian or Pacific Islander	C34.1-Upper lobe, lung	8140/3: Adenocarcinoma, NOS	IIIA	T3	N2	M0	Left - origin of primary	0	None/Unknown	Yes	No	No	No	No	One primary only	1	Dead
1158945	67 years	Male	2010	Asian or Pacific Islander	C34.3-Lower lobe, lung	8140/3: Adenocarcinoma, NOS	IV	T4	N2	M1a	Left - origin of primary	0	None/Unknown	Yes	No	No	No	No	One primary only	2	Dead
1158966	68 years	Female	2010	White	C34.1-Upper lobe, lung	8070/3: Squamous cell carcinoma, NOS	IV	T2a	N0	M1b	Right - origin of primary	0	None/Unknown	Yes	No	Yes	No	No	One primary only	1	Dead
1158976	62 years	Female	2010	White	C34.1-Upper lobe, lung	8012/3: Large cell carcinoma, NOS	IV	T4	N2	M1b	Right - origin of primary	0	None/Unknown	Yes	No	No	No	No	One primary only	11	Dead
1158997	82 years	Male	2010	Asian or Pacific Islander	C34.0-Main bronchus	8140/3: Adenocarcinoma, NOS	IV	T4	N1	M1b	Left - origin of primary	0	None/Unknown	Yes	Yes	No	No	Yes	One primary only	5	Dead
1159051	74 years	Female	2010	Black	C34.3-Lower lobe, lung	8070/3: Squamous cell carcinoma, NOS	IIIA	T4	N0	M0	Left - origin of primary	21	None/Unknown	No/Unknown	No	No	No	No	One primary only	83	Dead
1159137	66 years	Male	2010	Black	C34.3-Lower lobe, lung	8140/3: Adenocarcinoma, NOS	IV	T4	N0	M1a	Right - origin of primary	0	None/Unknown	Yes	No	No	No	Yes	One primary only	39	Dead
1159201	75 years	Female	2010	White	C34.3-Lower lobe, lung	8140/3: Adenocarcinoma, NOS	IIIA	T2a	N2	M0	Right - origin of primary	30	Beam radiation	Yes	No	No	No	No	One primary only	35	Dead
1159308	53 years	Male	2010	Black	C34.9-Lung, NOS	8046/3: Non-small cell carcinoma	IV	T1a	N2	M1b	Right - origin of primary	0	Radiation, NOS method or source not specified	Yes	No	Yes	No	No	One primary only	112	Alive
1159431	59 years	Male	2010	White	C34.9-Lung, NOS	8046/3: Non-small cell carcinoma	IV	T0	N3	M1b	Paired site, but no information concerning laterality	0	None/Unknown	Yes	No	No	No	No	One primary only	119	Alive
1159453	78 years	Male	2010	White	C34.3-Lower lobe, lung	8140/3: Adenocarcinoma, NOS	IV	T3	N2	M1b	Left - origin of primary	0	None/Unknown	Yes	Yes	No	No	Yes	One primary only	29	Dead
1159499	82 years	Male	2010	White	C34.1-Upper lobe, lung	8070/3: Squamous cell carcinoma, NOS	IIIA	T2NOS	N2	M0	Left - origin of primary	0	Beam radiation	No/Unknown	No	No	No	No	One primary only	42	Dead
1159561	76 years	Male	2010	White	C34.1-Upper lobe, lung	8046/3: Non-small cell carcinoma	IV	T4	N3	M1b	Right - origin of primary	0	Beam radiation	No/Unknown	Yes	No	No	No	One primary only	3	Dead
1159672	78 years	Male	2010	Asian or Pacific Islander	C34.1-Upper lobe, lung	8070/3: Squamous cell carcinoma, NOS	IIIA	T1b	N2	M0	Right - origin of primary	0	Beam radiation	Yes	No	No	No	No	One primary only	21	Dead
1159749	51 years	Male	2010	White	C34.9-Lung, NOS	8140/3: Adenocarcinoma, NOS	IIIA	T3	N1	M0	Right - origin of primary	33	None/Unknown	Yes	No	No	No	No	One primary only	44	Dead
1160078	89 years	Male	2010	White	C34.1-Upper lobe, lung	8010/3: Carcinoma, NOS	IV	T2a	N1	M1b	Left - origin of primary	0	None/Unknown	No/Unknown	No	No	Yes	No	One primary only	8	Dead
1160097	59 years	Female	2010	Asian or Pacific Islander	C34.3-Lower lobe, lung	8140/3: Adenocarcinoma, NOS	IV	T3	N2	M1b	Left - origin of primary	0	Beam radiation	Yes	Yes	No	No	Yes	One primary only	40	Dead
1160168	65 years	Male	2010	White	C34.3-Lower lobe, lung	8140/3: Adenocarcinoma, NOS	IIIA	T1b	N2	M0	Right - origin of primary	0	None/Unknown	No/Unknown	No	No	No	No	One primary only	2	Dead
1160170	44 years	Female	2010	White	C34.3-Lower lobe, lung	8041/3: Small cell carcinoma, NOS	IIIA	T4	N0	M0	Left - origin of primary	0	Beam radiation	Yes	No	No	No	No	One primary only	23	Dead
1160341	78 years	Male	2010	White	C34.1-Upper lobe, lung	8140/3: Adenocarcinoma, NOS	IV	T4	N2	M1b	Right - origin of primary	0	Beam radiation	Yes	No	Yes	No	Yes	One primary only	7	Dead
1160355	73 years	Male	2010	White	C34.1-Upper lobe, lung	8046/3: Non-small cell carcinoma	IIIA	T1b	N2	M0	Right - origin of primary	0	None/Unknown	Yes	No	No	No	No	One primary only	14	Dead
1160533	66 years	Female	2010	White	C34.3-Lower lobe, lung	8046/3: Non-small cell carcinoma	IV	T2NOS	N1	M1b	Left - origin of primary	0	Beam radiation	Yes	Yes	No	No	No	One primary only	2	Dead
1160642	71 years	Female	2010	White	C34.2-Middle lobe, lung	8046/3: Non-small cell carcinoma	IV	T3	N2	M1b	Right - origin of primary	0	Beam radiation	Yes	No	Yes	No	No	One primary only	10	Dead
1160681	77 years	Male	2010	White	C34.1-Upper lobe, lung	8140/3: Adenocarcinoma, NOS	IV	T3	N2	M1b	Right - origin of primary	0	Beam radiation	Yes	Yes	No	No	No	One primary only	6	Dead
1160727	80 years	Male	2010	Asian or Pacific Islander	C34.2-Middle lobe, lung	8140/3: Adenocarcinoma, NOS	IV	T4	N2	M1b	Right - origin of primary	0	Beam radiation	No/Unknown	Yes	No	No	No	One primary only	2	Dead
1160789	89 years	Female	2010	Asian or Pacific Islander	C34.1-Upper lobe, lung	8250/3: Bronchiolo-alveolar adenocarcinoma, NOS	IV	T3	N2	M1a	Left - origin of primary	0	None/Unknown	No/Unknown	No	No	No	Yes	One primary only	2	Dead
1160801	64 years	Female	2010	White	C34.1-Upper lobe, lung	8046/3: Non-small cell carcinoma	IIIB	T4	N2	M0	Right - origin of primary	0	Beam radiation	No/Unknown	No	No	No	No	One primary only	6	Dead
1160818	71 years	Female	2010	Asian or Pacific Islander	C34.8-Overlapping lesion of lung	8140/3: Adenocarcinoma, NOS	IV	T1b	N2	M1a	Right - origin of primary	0	None/Unknown	Yes	No	No	No	No	One primary only	18	Dead
1160826	71 years	Female	2010	Asian or Pacific Islander	C34.2-Middle lobe, lung	8140/3: Adenocarcinoma, NOS	IIIA	T2a	N2	M0	Right - origin of primary	33	None/Unknown	No/Unknown	No	No	No	No	One primary only	65	Dead
1160834	67 years	Female	2010	White	C34.3-Lower lobe, lung	8041/3: Small cell carcinoma, NOS	IV	T2b	N2	M1b	Left - origin of primary	0	Beam radiation	Yes	No	Yes	No	No	One primary only	2	Dead
1160971	69 years	Female	2010	White	C34.1-Upper lobe, lung	8041/3: Small cell carcinoma, NOS	IV	T1b	N3	M1b	Left - origin of primary	0	None/Unknown	Yes	Yes	No	No	No	One primary only	14	Dead
1160974	65 years	Female	2010	White	C34.1-Upper lobe, lung	8046/3: Non-small cell carcinoma	IIIB	T4	N2	M0	Right - origin of primary	0	Beam radiation	No/Unknown	No	No	No	No	One primary only	4	Dead
1161007	61 years	Male	2010	White	C34.3-Lower lobe, lung	8046/3: Non-small cell carcinoma	IV	T2a	N0	M1a	Right - origin of primary	0	None/Unknown	Yes	No	No	No	No	One primary only	17	Dead
1161014	81 years	Male	2010	Asian or Pacific Islander	C34.1-Upper lobe, lung	8046/3: Non-small cell carcinoma	IV	T4	N2	M1b	Left - origin of primary	0	None/Unknown	No/Unknown	No	No	No	No	One primary only	3	Dead
1161038	75 years	Male	2010	Asian or Pacific Islander	C34.1-Upper lobe, lung	8140/3: Adenocarcinoma, NOS	IV	T1a	N2	M1b	Right - origin of primary	0	None/Unknown	No/Unknown	Yes	No	No	Yes	One primary only	2	Dead
1161041	86 years	Male	2010	Asian or Pacific Islander	C34.1-Upper lobe, lung	8140/3: Adenocarcinoma, NOS	IV	T4	N2	M1b	Left - origin of primary	0	None/Unknown	No/Unknown	No	No	No	No	One primary only	1	Dead
1161044	53 years	Male	2010	Asian or Pacific Islander	C34.3-Lower lobe, lung	8041/3: Small cell carcinoma, NOS	IV	T1a	N3	M1b	Left - origin of primary	0	None/Unknown	Yes	No	No	No	No	One primary only	8	Dead
1161050	65 years	Female	2010	Asian or Pacific Islander	C34.2-Middle lobe, lung	8140/3: Adenocarcinoma, NOS	IV	T3	N3	M1a	Right - origin of primary	0	None/Unknown	Yes	No	No	No	No	One primary only	77	Dead
1161051	61 years	Male	2010	Asian or Pacific Islander	C34.1-Upper lobe, lung	8070/3: Squamous cell carcinoma, NOS	IIIB	T1b	N3	M0	Left - origin of primary	0	None/Unknown	Yes	No	No	No	No	One primary only	27	Dead
1161150	58 years	Female	2010	White	C34.1-Upper lobe, lung	8140/3: Adenocarcinoma, NOS	IIIB	T2b	N3	M0	Right - origin of primary	0	Beam radiation	Yes	No	No	No	No	One primary only	4	Dead
1161177	69 years	Female	2010	Asian or Pacific Islander	C34.1-Upper lobe, lung	8140/3: Adenocarcinoma, NOS	IIIA	T1b	N2	M0	Right - origin of primary	33	Beam radiation	Yes	No	No	No	No	One primary only	54	Dead
1161209	66 years	Female	2010	Asian or Pacific Islander	C34.1-Upper lobe, lung	8140/3: Adenocarcinoma, NOS	IIIA	T3	N2	M0	Left - origin of primary	0	Beam radiation	Yes	No	No	No	No	One primary only	97	Dead
1161239	80 years	Male	2010	White	C34.3-Lower lobe, lung	8071/3: Squamous cell carcinoma, keratinizing, NOS	IIIA	T3	N1	M0	Right - origin of primary	0	None/Unknown	No/Unknown	No	No	No	No	One primary only	8	Dead
1161432	76 years	Female	2010	White	C34.1-Upper lobe, lung	8140/3: Adenocarcinoma, NOS	IV	T2b	N3	M1a	Right - origin of primary	0	None/Unknown	Yes	No	No	No	No	One primary only	45	Dead
1161468	63 years	Male	2010	White	C34.1-Upper lobe, lung	8140/3: Adenocarcinoma, NOS	IIIB	T4	N3	M0	Right - origin of primary	0	None/Unknown	No/Unknown	No	No	No	No	One primary only	2	Dead
1161591	73 years	Male	2010	Black	C34.1-Upper lobe, lung	8140/3: Adenocarcinoma, NOS	IV	T3	N3	M1b	Right - origin of primary	0	None/Unknown	Yes	No	No	No	Yes	One primary only	16	Dead
1161690	41 years	Female	2010	Asian or Pacific Islander	C34.1-Upper lobe, lung	8046/3: Non-small cell carcinoma	IIIA	T1b	N2	M0	Right - origin of primary	0	Radiation, NOS method or source not specified	Yes	No	No	No	No	One primary only	28	Dead
1161693	79 years	Male	2010	White	C34.1-Upper lobe, lung	8140/3: Adenocarcinoma, NOS	IIIA	T1a	N2	M0	Right - origin of primary	0	Radiation, NOS method or source not specified	Yes	No	No	No	No	One primary only	58	Dead
1161770	71 years	Female	2010	White	C34.3-Lower lobe, lung	8070/3: Squamous cell carcinoma, NOS	IIIA	T2b	N2	M0	Left - origin of primary	33	Beam radiation	Yes	No	No	No	No	One primary only	11	Dead
1161833	77 years	Male	2010	White	C34.1-Upper lobe, lung	8046/3: Non-small cell carcinoma	IIIA	T3	N2	M0	Left - origin of primary	0	None/Unknown	No/Unknown	No	No	No	No	One primary only	1	Dead
1161835	80 years	Male	2010	Asian or Pacific Islander	C34.1-Upper lobe, lung	8140/3: Adenocarcinoma, NOS	IIIA	T3	N1	M0	Left - origin of primary	33	None/Unknown	Yes	No	No	No	No	One primary only	118	Alive
1161855	81 years	Female	2010	Asian or Pacific Islander	C34.3-Lower lobe, lung	8140/3: Adenocarcinoma, NOS	IIIB	T4	N2	M0	Right - origin of primary	0	None/Unknown	No/Unknown	No	No	No	No	One primary only	14	Dead
1161879	55 years	Female	2010	White	C34.1-Upper lobe, lung	8140/3: Adenocarcinoma, NOS	IIIB	T4	N3	M0	Left - origin of primary	0	Radiation, NOS method or source not specified	Yes	No	No	No	No	One primary only	118	Alive
1161915	65 years	Male	2010	Asian or Pacific Islander	C34.1-Upper lobe, lung	8140/3: Adenocarcinoma, NOS	IV	T3	N2	M1b	Right - origin of primary	0	None/Unknown	No/Unknown	No	Yes	No	No	One primary only	1	Dead
1161944	78 years	Female	2010	White	C34.1-Upper lobe, lung	8140/3: Adenocarcinoma, NOS	IV	T3	N2	M1a	Left - origin of primary	0	None/Unknown	Yes	No	No	No	Yes	One primary only	14	Dead
1161975	77 years	Female	2010	White	C34.1-Upper lobe, lung	8046/3: Non-small cell carcinoma	IV	T4	N2	M1a	Right - origin of primary	0	Beam radiation	Yes	No	No	No	Yes	One primary only	13	Dead
1162483	54 years	Male	2010	White	C34.1-Upper lobe, lung	8070/3: Squamous cell carcinoma, NOS	IIIB	T3	N3	M0	Right - origin of primary	0	Beam radiation	Yes	No	No	No	No	One primary only	14	Dead
1162493	81 years	Female	2010	White	C34.1-Upper lobe, lung	8140/3: Adenocarcinoma, NOS	IV	T4	N2	M1b	Right - origin of primary	0	None/Unknown	No/Unknown	Yes	No	No	Yes	One primary only	1	Dead
1162495	78 years	Male	2010	Asian or Pacific Islander	C34.1-Upper lobe, lung	8250/3: Bronchiolo-alveolar adenocarcinoma, NOS	IIIB	T2b	N3	M0	Right - origin of primary	0	Beam radiation	Yes	No	No	No	No	One primary only	115	Alive
1162498	70 years	Female	2010	White	C34.1-Upper lobe, lung	8041/3: Small cell carcinoma, NOS	IV	T4	N2	M1a	Left - origin of primary	0	None/Unknown	Yes	No	No	No	No	One primary only	9	Dead
1162506	79 years	Female	2010	White	C34.1-Upper lobe, lung	8140/3: Adenocarcinoma, NOS	IIIA	T4	N0	M0	Left - origin of primary	0	None/Unknown	No/Unknown	No	No	No	No	One primary only	1	Dead
1162509	61 years	Male	2010	White	C34.1-Upper lobe, lung	8140/3: Adenocarcinoma, NOS	IV	T4	N2	M1b	Left - origin of primary	0	None/Unknown	Yes	No	No	No	Yes	One primary only	6	Dead
1162512	55 years	Male	2010	White	C34.1-Upper lobe, lung	8140/3: Adenocarcinoma, NOS	IV	T1a	N3	M1a	Left - origin of primary	0	None/Unknown	Yes	No	No	No	Yes	One primary only	14	Dead
1162515	65 years	Male	2010	Asian or Pacific Islander	C34.1-Upper lobe, lung	8250/3: Bronchiolo-alveolar adenocarcinoma, NOS	IV	T4	N2	M1a	Right - origin of primary	0	None/Unknown	Yes	No	No	No	No	One primary only	3	Dead
1162519	78 years	Male	2010	White	C34.1-Upper lobe, lung	8140/3: Adenocarcinoma, NOS	IV	T3	N0	M1b	Left - origin of primary	45	None/Unknown	No/Unknown	No	No	No	No	One primary only	111	Alive
1162521	66 years	Male	2010	Asian or Pacific Islander	C34.1-Upper lobe, lung	8070/3: Squamous cell carcinoma, NOS	IIIA	T3	N2	M0	Left - origin of primary	0	Beam radiation	No/Unknown	No	No	No	No	One primary only	2	Dead
1162526	70 years	Female	2010	Black	C34.1-Upper lobe, lung	8140/3: Adenocarcinoma, NOS	IIIB	T1b	N3	M0	Right - origin of primary	0	Radiation, NOS method or source not specified	Yes	No	No	No	No	One primary only	21	Dead
1162532	50 years	Female	2010	Black	C34.1-Upper lobe, lung	8046/3: Non-small cell carcinoma	IV	T4	N2	M1b	Right - origin of primary	0	None/Unknown	No/Unknown	No	No	Yes	No	One primary only	1	Dead
1162537	61 years	Female	2010	Black	C34.1-Upper lobe, lung	8140/3: Adenocarcinoma, NOS	IIIA	T1b	N2	M0	Right - origin of primary	0	Beam radiation	Yes	No	No	No	No	One primary only	28	Dead
1162538	65 years	Male	2010	White	C34.1-Upper lobe, lung	8140/3: Adenocarcinoma, NOS	IV	T1a	N3	M1b	Left - origin of primary	0	None/Unknown	Yes	Yes	No	No	No	One primary only	5	Dead
1162604	69 years	Male	2010	Asian or Pacific Islander	C34.1-Upper lobe, lung	8140/3: Adenocarcinoma, NOS	IIIB	T1a	N3	M0	Right - origin of primary	0	Beam radiation	Yes	No	No	No	No	One primary only	15	Dead
1162607	58 years	Male	2010	Black	C34.1-Upper lobe, lung	8480/3: Mucinous adenocarcinoma	IV	T4	N0	M1a	Left - origin of primary	0	None/Unknown	Yes	No	No	Yes	Yes	One primary only	21	Dead
1162611	60 years	Female	2010	White	C34.1-Upper lobe, lung	8046/3: Non-small cell carcinoma	IIIB	T3	N3	M0	Right - origin of primary	0	Beam radiation	Yes	No	No	No	No	One primary only	10	Dead
1162615	67 years	Female	2010	White	C34.1-Upper lobe, lung	8046/3: Non-small cell carcinoma	IV	T3	N3	M1b	Right - origin of primary	0	Beam radiation	Yes	Yes	Yes	No	Yes	One primary only	8	Dead
1162675	80 years	Male	2010	White	C34.3-Lower lobe, lung	8070/3: Squamous cell carcinoma, NOS	IV	T2NOS	N0	M1a	Left - origin of primary	0	Beam radiation	No/Unknown	No	No	No	No	One primary only	4	Dead
1162814	72 years	Male	2010	Asian or Pacific Islander	C34.3-Lower lobe, lung	8140/3: Adenocarcinoma, NOS	IIIB	T4	N2	M0	Right - origin of primary	0	Beam radiation	No/Unknown	No	No	No	No	One primary only	28	Dead
1162840	67 years	Female	2010	White	C34.3-Lower lobe, lung	8046/3: Non-small cell carcinoma	IV	T3	N1	M1b	Left - origin of primary	66	Beam radiation	Yes	No	No	No	Yes	One primary only	18	Dead
1162844	86 years	Female	2010	Black	C34.3-Lower lobe, lung	8070/3: Squamous cell carcinoma, NOS	IIIA	T3	N2	M0	Right - origin of primary	0	Beam radiation	No/Unknown	No	No	No	No	One primary only	2	Dead
1162858	55 years	Male	2010	White	C34.1-Upper lobe, lung	8140/3: Adenocarcinoma, NOS	IIIA	T2a	N2	M0	Right - origin of primary	33	Beam radiation	Yes	No	No	No	No	One primary only	118	Alive
1162865	59 years	Male	2010	Asian or Pacific Islander	C34.9-Lung, NOS	8140/3: Adenocarcinoma, NOS	IV	T3	N2	M1b	Left - origin of primary	0	None/Unknown	Yes	No	No	No	No	One primary only	6	Dead
1162877	79 years	Female	2010	White	C34.2-Middle lobe, lung	8070/3: Squamous cell carcinoma, NOS	IIIB	T2a	N3	M0	Right - origin of primary	0	None/Unknown	No/Unknown	No	No	No	No	One primary only	6	Dead
1162882	86 years	Male	2010	White	C34.9-Lung, NOS	8046/3: Non-small cell carcinoma	IV	T4	N3	M1b	Paired site, but no information concerning laterality	0	None/Unknown	Yes	Yes	No	Yes	Yes	One primary only	15	Dead
1162903	72 years	Male	2010	Asian or Pacific Islander	C34.3-Lower lobe, lung	8140/3: Adenocarcinoma, NOS	IV	T2a	N3	M1b	Right - origin of primary	0	Beam radiation	No/Unknown	Yes	Yes	Yes	Yes	One primary only	1	Dead
1162919	68 years	Male	2010	White	C34.1-Upper lobe, lung	8070/3: Squamous cell carcinoma, NOS	IIIA	T1b	N2	M0	Left - origin of primary	33	None/Unknown	Yes	No	No	No	No	One primary only	31	Dead
1162921	83 years	Female	2010	White	C34.1-Upper lobe, lung	8140/3: Adenocarcinoma, NOS	IIIA	T2a	N2	M0	Left - origin of primary	33	None/Unknown	No/Unknown	No	No	No	No	One primary only	113	Alive
1162929	56 years	Male	2010	White	C34.3-Lower lobe, lung	8046/3: Non-small cell carcinoma	IV	T1b	N2	M1b	Right - origin of primary	0	None/Unknown	No/Unknown	Yes	No	No	No	One primary only	4	Dead
1162935	72 years	Female	2010	White	C34.9-Lung, NOS	8140/3: Adenocarcinoma, NOS	IV	T3	N2	M1a	Right - origin of primary	0	None/Unknown	No/Unknown	No	No	No	No	One primary only	6	Dead
1162940	75 years	Female	2010	White	C34.2-Middle lobe, lung	8140/3: Adenocarcinoma, NOS	IV	T4	N2	M1b	Right - origin of primary	0	Beam radiation	Yes	Yes	No	Yes	No	One primary only	7	Dead
1162945	53 years	Male	2010	White	C34.1-Upper lobe, lung	8140/3: Adenocarcinoma, NOS	IV	T4	N0	M1b	Left - origin of primary	0	Beam radiation	Yes	No	Yes	No	No	One primary only	11	Dead
1162957	85 years	Female	2010	White	C34.3-Lower lobe, lung	8480/3: Mucinous adenocarcinoma	IV	T3	N0	M1b	Right - origin of primary	0	None/Unknown	No/Unknown	Yes	No	No	No	One primary only	6	Dead
1162960	75 years	Male	2010	Asian or Pacific Islander	C34.3-Lower lobe, lung	8070/3: Squamous cell carcinoma, NOS	IV	T2a	N2	M1b	Right - origin of primary	0	Beam radiation	Yes	No	Yes	No	No	One primary only	10	Dead
1162962	65 years	Male	2010	White	C34.9-Lung, NOS	8046/3: Non-small cell carcinoma	IV	T2a	N0	M1a	Left - origin of primary	0	None/Unknown	Yes	No	No	No	No	One primary only	9	Dead
1162963	82 years	Female	2010	Asian or Pacific Islander	C34.9-Lung, NOS	8140/3: Adenocarcinoma, NOS	IV	T2NOS	N0	M1a	Left - origin of primary	0	None/Unknown	No/Unknown	No	No	No	No	One primary only	2	Alive
1162966	56 years	Male	2010	White	C34.9-Lung, NOS	8046/3: Non-small cell carcinoma	IV	T0	N3	M1b	Left - origin of primary	0	Beam radiation	Yes	No	Yes	No	No	One primary only	37	Dead
1162973	41 years	Male	2010	Asian or Pacific Islander	C34.1-Upper lobe, lung	8140/3: Adenocarcinoma, NOS	IV	T3	N3	M1b	Left - origin of primary	0	None/Unknown	Yes	Yes	No	No	Yes	One primary only	13	Dead
1163080	65 years	Male	2010	White	C34.3-Lower lobe, lung	8140/3: Adenocarcinoma, NOS	IV	T4	N3	M1b	Left - origin of primary	0	Beam radiation	Yes	Yes	Yes	No	No	One primary only	19	Dead
1163081	68 years	Male	2010	Asian or Pacific Islander	C34.3-Lower lobe, lung	8140/3: Adenocarcinoma, NOS	IIIA	T2b	N2	M0	Right - origin of primary	0	None/Unknown	Yes	No	No	No	No	One primary only	3	Dead
1163232	69 years	Male	2010	White	C34.1-Upper lobe, lung	8070/3: Squamous cell carcinoma, NOS	IIIA	T4	N0	M0	Left - origin of primary	0	Radiation, NOS method or source not specified	No/Unknown	No	No	No	No	One primary only	14	Dead
1163238	60 years	Male	2010	Black	C34.3-Lower lobe, lung	8140/3: Adenocarcinoma, NOS	IIIA	T2a	N2	M0	Right - origin of primary	0	None/Unknown	No/Unknown	No	No	No	No	One primary only	3	Dead
1163252	68 years	Female	2010	Black	C34.9-Lung, NOS	8041/3: Small cell carcinoma, NOS	IV	T4	N2	M1a	Left - origin of primary	0	Beam radiation	Yes	No	No	No	No	One primary only	12	Dead
1163447	66 years	Female	2010	White	C34.0-Main bronchus	8046/3: Non-small cell carcinoma	IV	T1b	N3	M1b	Left - origin of primary	0	Beam radiation	Yes	No	No	No	Yes	One primary only	19	Dead
1163516	54 years	Female	2010	White	C34.3-Lower lobe, lung	8041/3: Small cell carcinoma, NOS	IV	T4	N1	M1b	Right - origin of primary	0	Beam radiation	No/Unknown	No	No	No	Yes	One primary only	9	Dead
1163519	66 years	Female	2010	White	C34.1-Upper lobe, lung	8046/3: Non-small cell carcinoma	IV	T4	N3	M1b	Right - origin of primary	0	None/Unknown	Yes	No	No	Yes	No	One primary only	10	Dead
1163685	51 years	Male	2010	Black	C34.1-Upper lobe, lung	8140/3: Adenocarcinoma, NOS	IV	T2a	N2	M1b	Right - origin of primary	0	Beam radiation	Yes	Yes	No	No	No	One primary only	9	Dead
1163702	76 years	Male	2010	White	C34.2-Middle lobe, lung	8041/3: Small cell carcinoma, NOS	IIIA	T2NOS	N2	M0	Right - origin of primary	0	None/Unknown	No/Unknown	No	No	No	No	One primary only	2	Dead
1163712	64 years	Male	2010	White	C34.3-Lower lobe, lung	8140/3: Adenocarcinoma, NOS	IV	T4	N2	M1a	Left - origin of primary	0	Beam radiation	Yes	No	No	No	Yes	One primary only	12	Dead
1163869	52 years	Female	2010	White	C34.9-Lung, NOS	8046/3: Non-small cell carcinoma	IV	T4	N2	M1NOS	Paired site, but no information concerning laterality	0	Beam radiation	Yes	Yes	No	No	Yes	One primary only	4	Dead
1163871	93 years	Female	2010	White	C34.1-Upper lobe, lung	8140/3: Adenocarcinoma, NOS	IV	T2a	N2	M1a	Right - origin of primary	0	None/Unknown	Yes	No	No	No	No	One primary only	17	Dead
1163888	57 years	Male	2010	White	C34.1-Upper lobe, lung	8481/3: Mucin-producing adenocarcinoma	IIIA	T2a	N2	M0	Right - origin of primary	0	Beam radiation	Yes	No	No	No	No	One primary only	4	Dead
1164003	80 years	Male	2010	White	C34.1-Upper lobe, lung	8140/3: Adenocarcinoma, NOS	IV	T4	N1	M1b	Right - origin of primary	0	Beam radiation	No/Unknown	Yes	Yes	Yes	Yes	One primary only	3	Dead
1164004	78 years	Female	2010	Black	C34.3-Lower lobe, lung	8140/3: Adenocarcinoma, NOS	IV	T2a	N0	M1b	Left - origin of primary	0	None/Unknown	No/Unknown	No	No	Yes	No	One primary only	1	Dead
1164040	72 years	Male	2010	White	C34.1-Upper lobe, lung	8070/3: Squamous cell carcinoma, NOS	IV	T3	N2	M1b	Right - origin of primary	0	Beam radiation	No/Unknown	Yes	No	No	No	One primary only	3	Dead
1164053	62 years	Female	2010	White	C34.1-Upper lobe, lung	8041/3: Small cell carcinoma, NOS	IIIB	T4	N2	M0	Right - origin of primary	0	Beam radiation	Yes	No	No	No	No	One primary only	15	Dead
1164065	70 years	Male	2010	Asian or Pacific Islander	C34.0-Main bronchus	8140/3: Adenocarcinoma, NOS	IV	T2b	N3	M1b	Left - origin of primary	0	Beam radiation	No/Unknown	Yes	Yes	No	No	One primary only	8	Dead
1164170	80 years	Male	2010	Black	C34.0-Main bronchus	8140/3: Adenocarcinoma, NOS	IV	T2a	N2	M1b	Right - origin of primary	0	None/Unknown	No/Unknown	No	No	No	No	One primary only	3	Dead
1164215	72 years	Female	2010	Asian or Pacific Islander	C34.3-Lower lobe, lung	8140/3: Adenocarcinoma, NOS	IIIB	T4	N2	M0	Left - origin of primary	0	None/Unknown	No/Unknown	No	No	No	No	One primary only	1	Dead
1164227	65 years	Female	2010	Asian or Pacific Islander	C34.1-Upper lobe, lung	8140/3: Adenocarcinoma, NOS	IIIA	T3	N1	M0	Right - origin of primary	33	Beam radiation	Yes	No	No	No	No	One primary only	60	Dead
1164234	58 years	Female	2010	Black	C34.1-Upper lobe, lung	8140/3: Adenocarcinoma, NOS	IV	T4	N2	M1b	Left - origin of primary	0	Beam radiation	No/Unknown	No	Yes	No	Yes	One primary only	6	Dead
1164250	58 years	Female	2010	Black	C34.1-Upper lobe, lung	8140/3: Adenocarcinoma, NOS	IV	T1NOS	N0	M1a	Right - origin of primary	30	None/Unknown	Yes	No	No	No	No	One primary only	75	Dead
1164319	53 years	Female	2010	Black	C34.1-Upper lobe, lung	8140/3: Adenocarcinoma, NOS	IV	T3	N2	M1a	Left - origin of primary	0	None/Unknown	Yes	No	No	No	No	One primary only	31	Dead
1164373	69 years	Male	2010	White	C34.0-Main bronchus	8041/3: Small cell carcinoma, NOS	IV	T4	N3	M1b	Right - origin of primary	0	None/Unknown	Yes	Yes	No	Yes	Yes	One primary only	8	Dead
1164404	77 years	Female	2010	White	C34.1-Upper lobe, lung	8140/3: Adenocarcinoma, NOS	IV	T2a	N0	M1b	Left - origin of primary	0	Beam radiation	No/Unknown	Yes	No	No	No	One primary only	3	Dead
1164423	61 years	Female	2010	White	C34.1-Upper lobe, lung	8140/3: Adenocarcinoma, NOS	IV	T2b	N2	M1b	Left - origin of primary	0	Beam radiation	No/Unknown	Yes	No	Yes	No	One primary only	1	Dead
1164437	81 years	Female	2010	White	C34.1-Upper lobe, lung	8140/3: Adenocarcinoma, NOS	IV	T4	N2	M1b	Right - origin of primary	0	Radiation, NOS method or source not specified	Yes	No	No	Yes	No	One primary only	4	Dead
1164545	77 years	Female	2010	White	C34.8-Overlapping lesion of lung	8140/3: Adenocarcinoma, NOS	IV	T3	N2	M1b	Right - origin of primary	0	Beam radiation	Yes	No	Yes	No	No	One primary only	12	Dead
1164592	70 years	Male	2010	White	C34.3-Lower lobe, lung	8140/3: Adenocarcinoma, NOS	IV	T3	N0	M1b	Left - origin of primary	0	Beam radiation	No/Unknown	Yes	No	No	No	One primary only	11	Dead
1164603	84 years	Male	2010	White	C34.9-Lung, NOS	8041/3: Small cell carcinoma, NOS	IV	T2NOS	N1	M1a	Right - origin of primary	0	None/Unknown	Yes	No	No	No	No	One primary only	1	Dead
1164604	74 years	Female	2010	White	C34.1-Upper lobe, lung	8041/3: Small cell carcinoma, NOS	IV	T2b	N2	M1b	Left - origin of primary	0	Beam radiation	Yes	No	Yes	No	No	One primary only	2	Dead
1164605	87 years	Male	2010	White	C34.3-Lower lobe, lung	8070/3: Squamous cell carcinoma, NOS	IIIA	T4	N0	M0	Right - origin of primary	33	None/Unknown	No/Unknown	No	No	No	No	One primary only	20	Dead
1164617	68 years	Male	2010	White	C34.1-Upper lobe, lung	8046/3: Non-small cell carcinoma	IIIA	T1b	N2	M0	Right - origin of primary	0	Beam radiation	Yes	No	No	No	No	One primary only	30	Dead
1164618	64 years	Female	2010	White	C34.3-Lower lobe, lung	8140/3: Adenocarcinoma, NOS	IV	T4	N2	M1a	Right - origin of primary	0	None/Unknown	Yes	No	No	No	Yes	One primary only	32	Dead
1164621	68 years	Male	2010	Black	C34.9-Lung, NOS	8046/3: Non-small cell carcinoma	IV	T3	N0	M1a	Left - origin of primary	0	None/Unknown	Yes	No	No	No	Yes	One primary only	11	Dead
1164624	76 years	Female	2010	White	C34.3-Lower lobe, lung	8140/3: Adenocarcinoma, NOS	IV	T4	N2	M1b	Left - origin of primary	0	Beam radiation	Yes	Yes	No	Yes	Yes	One primary only	3	Dead
1164633	63 years	Female	2010	Asian or Pacific Islander	C34.3-Lower lobe, lung	8140/3: Adenocarcinoma, NOS	IV	T4	N1	M1a	Right - origin of primary	0	None/Unknown	Yes	No	No	No	Yes	One primary only	45	Dead
1164637	69 years	Male	2010	White	C34.3-Lower lobe, lung	8070/3: Squamous cell carcinoma, NOS	IV	T1b	N0	M1b	Left - origin of primary	0	Beam radiation	Yes	No	Yes	No	No	One primary only	7	Dead
1164642	79 years	Female	2010	White	C34.0-Main bronchus	8041/3: Small cell carcinoma, NOS	IV	T2a	N1	M1b	Left - origin of primary	0	None/Unknown	Yes	No	No	Yes	No	One primary only	3	Dead
1164648	76 years	Male	2010	White	C34.1-Upper lobe, lung	8140/3: Adenocarcinoma, NOS	IV	T3	N2	M1a	Right - origin of primary	0	None/Unknown	No/Unknown	No	No	No	No	One primary only	2	Dead
1164650	58 years	Male	2010	Asian or Pacific Islander	C34.1-Upper lobe, lung	8070/3: Squamous cell carcinoma, NOS	IIIA	T2b	N2	M0	Right - origin of primary	56	None/Unknown	Yes	No	No	No	No	One primary only	10	Dead
1164656	45 years	Male	2010	White	C34.1-Upper lobe, lung	8140/3: Adenocarcinoma, NOS	IIIA	T2b	N2	M0	Right - origin of primary	33	Beam radiation	Yes	No	No	No	No	One primary only	118	Alive
1164659	66 years	Male	2010	Black	C34.1-Upper lobe, lung	8140/3: Adenocarcinoma, NOS	IV	T1a	N2	M1b	Right - origin of primary	0	None/Unknown	Yes	Yes	Yes	No	No	One primary only	3	Dead
1164660	63 years	Female	2010	White	C34.1-Upper lobe, lung	8140/3: Adenocarcinoma, NOS	IV	T4	N2	M1a	Left - origin of primary	33	None/Unknown	Yes	No	No	No	Yes	One primary only	22	Dead
1164663	78 years	Male	2010	White	C34.1-Upper lobe, lung	8046/3: Non-small cell carcinoma	IV	T3	N1	M1a	Right - origin of primary	0	Radiation, NOS method or source not specified	Yes	No	No	No	No	One primary only	30	Dead
1164670	64 years	Female	2010	White	C34.1-Upper lobe, lung	8140/3: Adenocarcinoma, NOS	IIIB	T2a	N3	M0	Left - origin of primary	21	Beam radiation	Yes	No	No	No	No	One primary only	12	Dead
1164671	63 years	Male	2010	White	C34.1-Upper lobe, lung	8140/3: Adenocarcinoma, NOS	IV	T2b	N2	M1b	Right - origin of primary	0	Beam radiation	Yes	No	No	No	No	One primary only	7	Dead
1164676	76 years	Female	2010	White	C34.1-Upper lobe, lung	8046/3: Non-small cell carcinoma	IIIA	T2a	N2	M0	Right - origin of primary	0	None/Unknown	No/Unknown	No	No	No	No	One primary only	12	Dead
1164690	74 years	Female	2010	White	C34.3-Lower lobe, lung	8070/3: Squamous cell carcinoma, NOS	IV	T3	N2	M1a	Right - origin of primary	0	None/Unknown	Yes	No	No	No	No	One primary only	2	Dead
1164693	81 years	Male	2010	Black	C34.3-Lower lobe, lung	8140/3: Adenocarcinoma, NOS	IV	T2a	N2	M1a	Right - origin of primary	0	None/Unknown	Yes	No	No	No	No	One primary only	34	Dead
1164700	57 years	Male	2010	White	C34.3-Lower lobe, lung	8140/3: Adenocarcinoma, NOS	IV	T2a	N3	M1a	Left - origin of primary	0	None/Unknown	Yes	No	No	No	No	One primary only	2	Dead
1164702	70 years	Female	2010	White	C34.3-Lower lobe, lung	8140/3: Adenocarcinoma, NOS	IV	T1b	N3	M1b	Left - origin of primary	0	None/Unknown	No/Unknown	No	No	No	No	One primary only	1	Dead
1164754	69 years	Female	2010	White	C34.1-Upper lobe, lung	8070/3: Squamous cell carcinoma, NOS	IIIA	T2b	N2	M0	Right - origin of primary	0	None/Unknown	Yes	No	No	No	No	One primary only	11	Dead
1164781	73 years	Male	2010	White	C34.3-Lower lobe, lung	8070/3: Squamous cell carcinoma, NOS	IIIA	T3	N2	M0	Right - origin of primary	33	None/Unknown	Yes	No	No	No	No	One primary only	13	Dead
1164787	59 years	Male	2010	Black	C34.3-Lower lobe, lung	8140/3: Adenocarcinoma, NOS	IV	T2NOS	N0	M1a	Right - origin of primary	0	None/Unknown	Yes	No	No	No	No	One primary only	36	Dead
1164828	80 years	Male	2010	White	C34.1-Upper lobe, lung	8140/3: Adenocarcinoma, NOS	IV	T2b	N2	M1a	Right - origin of primary	0	None/Unknown	No/Unknown	No	No	No	No	One primary only	5	Dead
1164844	63 years	Female	2010	White	C34.3-Lower lobe, lung	8260/3: Papillary adenocarcinoma, NOS	IIIA	T4	N0	M0	Right - origin of primary	33	None/Unknown	Yes	No	No	No	No	One primary only	52	Dead
1164847	89 years	Female	2010	White	C34.3-Lower lobe, lung	8140/3: Adenocarcinoma, NOS	IV	T3	N2	M1b	Right - origin of primary	0	Beam radiation	No/Unknown	Yes	No	No	No	One primary only	3	Dead
1165145	66 years	Male	2010	White	C34.1-Upper lobe, lung	8070/3: Squamous cell carcinoma, NOS	IIIB	T4	N2	M0	Right - origin of primary	0	Beam radiation	Yes	No	No	No	No	One primary only	16	Dead
1165161	56 years	Female	2010	Asian or Pacific Islander	C34.3-Lower lobe, lung	8140/3: Adenocarcinoma, NOS	IIIA	T2a	N2	M0	Right - origin of primary	33	Beam radiation	Yes	No	No	No	No	One primary only	60	Dead
1165184	86 years	Female	2010	White	C34.1-Upper lobe, lung	8140/3: Adenocarcinoma, NOS	IV	T4	N2	M1b	Right - origin of primary	0	None/Unknown	Yes	Yes	No	No	No	One primary only	16	Dead
1165193	83 years	Female	2010	White	C34.9-Lung, NOS	8560/3: Adenosquamous carcinoma	IV	T3	N2	M1a	Bilateral, single primary	0	None/Unknown	No/Unknown	No	No	No	Yes	One primary only	2	Dead
1165221	76 years	Male	2010	White	C34.3-Lower lobe, lung	8140/3: Adenocarcinoma, NOS	IV	T2a	N0	M1b	Right - origin of primary	0	None/Unknown	No/Unknown	No	Yes	No	No	One primary only	6	Dead
1165324	75 years	Female	2010	White	C34.1-Upper lobe, lung	8042/3: Oat cell carcinoma	IIIB	T4	N3	M0	Left - origin of primary	0	Beam radiation	Yes	No	No	No	No	One primary only	5	Dead
1165410	79 years	Female	2010	White	C34.9-Lung, NOS	8140/3: Adenocarcinoma, NOS	IV	T4	N2	M1b	Left - origin of primary	0	None/Unknown	No/Unknown	No	No	No	Yes	One primary only	2	Dead
1165471	50 years	Female	2010	Black	C34.3-Lower lobe, lung	8140/3: Adenocarcinoma, NOS	IV	T4	N2	M1b	Left - origin of primary	0	Beam radiation	Yes	No	Yes	No	Yes	One primary only	48	Dead
1165544	83 years	Female	2010	White	C34.1-Upper lobe, lung	8046/3: Non-small cell carcinoma	IV	T2a	N1	M1b	Left - origin of primary	0	Beam radiation	Yes	Yes	No	No	Yes	One primary only	1	Dead
1165577	74 years	Male	2010	Asian or Pacific Islander	C34.1-Upper lobe, lung	8140/3: Adenocarcinoma, NOS	IV	T1a	N0	M1b	Right - origin of primary	0	Beam radiation	No/Unknown	No	Yes	Yes	No	One primary only	2	Dead
1165584	75 years	Female	2010	White	C34.3-Lower lobe, lung	8140/3: Adenocarcinoma, NOS	IV	T2a	N3	M1b	Right - origin of primary	0	None/Unknown	Yes	Yes	No	No	No	One primary only	35	Dead
1165593	77 years	Male	2010	White	C34.1-Upper lobe, lung	8046/3: Non-small cell carcinoma	IIIA	T4	N0	M0	Right - origin of primary	0	Beam radiation	Yes	No	No	No	No	One primary only	8	Dead
1165614	53 years	Male	2010	White	C34.0-Main bronchus	8140/3: Adenocarcinoma, NOS	IV	T4	N2	M1b	Left - origin of primary	0	Beam radiation	Yes	No	Yes	No	No	One primary only	3	Dead
1165641	79 years	Male	2010	Asian or Pacific Islander	C34.3-Lower lobe, lung	8140/3: Adenocarcinoma, NOS	IIIA	T4	N0	M0	Right - origin of primary	33	None/Unknown	Yes	No	No	No	No	One primary only	115	Alive
1165733	60 years	Male	2010	White	C34.1-Upper lobe, lung	8012/3: Large cell carcinoma, NOS	IIIA	T3	N2	M0	Right - origin of primary	0	Beam radiation	No/Unknown	No	No	No	No	One primary only	12	Dead
1165772	91 years	Female	2010	Asian or Pacific Islander	C34.1-Upper lobe, lung	8070/3: Squamous cell carcinoma, NOS	IV	T2a	N0	M1b	Left - origin of primary	0	None/Unknown	Yes	No	No	No	No	One primary only	1	Dead
1165853	90 years	Female	2010	White	C34.1-Upper lobe, lung	8046/3: Non-small cell carcinoma	IV	T4	N0	M1a	Right - origin of primary	0	None/Unknown	No/Unknown	No	No	No	Yes	One primary only	1	Dead
1165869	49 years	Female	2010	White	C34.0-Main bronchus	8041/3: Small cell carcinoma, NOS	IIIB	T2b	N3	M0	Right - origin of primary	0	Beam radiation	Yes	No	No	No	No	One primary only	18	Dead
1165917	54 years	Male	2010	White	C34.1-Upper lobe, lung	8046/3: Non-small cell carcinoma	IV	T3	N0	M1b	Left - origin of primary	0	None/Unknown	No/Unknown	No	No	No	Yes	One primary only	2	Dead
1165919	58 years	Male	2010	Asian or Pacific Islander	C34.2-Middle lobe, lung	8260/3: Papillary adenocarcinoma, NOS	IV	T4	N1	M1a	Right - origin of primary	33	Beam radiation	Yes	No	No	No	No	One primary only	53	Dead
1165984	90 years	Female	2010	Asian or Pacific Islander	C34.1-Upper lobe, lung	8140/3: Adenocarcinoma, NOS	IV	T4	N1	M1b	Left - origin of primary	0	None/Unknown	Yes	No	Yes	No	Yes	One primary only	2	Dead
1165991	81 years	Female	2010	White	C34.3-Lower lobe, lung	8070/3: Squamous cell carcinoma, NOS	IV	T3	N0	M1b	Right - origin of primary	0	Beam radiation	No/Unknown	Yes	No	No	No	One primary only	9	Dead
1166054	80 years	Female	2010	White	C34.1-Upper lobe, lung	8140/3: Adenocarcinoma, NOS	IV	T3	N0	M1b	Right - origin of primary	0	None/Unknown	Yes	No	No	No	No	One primary only	20	Dead
1166096	75 years	Male	2010	Black	C34.3-Lower lobe, lung	8140/3: Adenocarcinoma, NOS	IIIA	T4	N0	M0	Left - origin of primary	0	None/Unknown	No/Unknown	No	No	No	No	One primary only	6	Dead
1166130	37 years	Male	2010	Asian or Pacific Islander	C34.3-Lower lobe, lung	8046/3: Non-small cell carcinoma	IV	T3	N2	M1b	Right - origin of primary	0	None/Unknown	Yes	Yes	No	Yes	Yes	One primary only	20	Dead
1166191	71 years	Female	2010	Black	C34.0-Main bronchus	8046/3: Non-small cell carcinoma	IV	T3	N0	M1a	Left - origin of primary	0	Beam radiation	Yes	Yes	No	Yes	Yes	One primary only	4	Dead
1166194	50 years	Male	2010	White	C34.1-Upper lobe, lung	8140/3: Adenocarcinoma, NOS	IV	T4	N0	M1a	Right - origin of primary	0	None/Unknown	Yes	No	No	No	Yes	One primary only	2	Dead
1166202	49 years	Male	2010	Black	C34.3-Lower lobe, lung	8046/3: Non-small cell carcinoma	IV	T2b	N2	M1b	Right - origin of primary	0	Beam radiation	No/Unknown	Yes	Yes	No	Yes	One primary only	2	Dead
1166266	85 years	Male	2010	Asian or Pacific Islander	C34.1-Upper lobe, lung	8140/3: Adenocarcinoma, NOS	IIIB	T2b	N3	M0	Right - origin of primary	0	Beam radiation	Yes	No	No	No	No	One primary only	2	Dead
1166443	86 years	Female	2010	White	C34.1-Upper lobe, lung	8140/3: Adenocarcinoma, NOS	IV	T2a	N0	M1b	Right - origin of primary	0	None/Unknown	No/Unknown	No	No	No	Yes	One primary only	14	Dead
1166462	58 years	Male	2010	Asian or Pacific Islander	C34.1-Upper lobe, lung	8013/3: Large cell neuroendocrine carcinoma	IV	T2a	N2	M1b	Right - origin of primary	0	None/Unknown	No/Unknown	Yes	No	No	No	One primary only	1	Dead
1166494	79 years	Male	2010	Asian or Pacific Islander	C34.1-Upper lobe, lung	8140/3: Adenocarcinoma, NOS	IIIB	T2b	N3	M0	Right - origin of primary	0	Beam radiation	Yes	No	No	No	No	One primary only	9	Dead
1166500	82 years	Female	2010	Asian or Pacific Islander	C34.1-Upper lobe, lung	8140/3: Adenocarcinoma, NOS	IV	T4	N2	M1a	Right - origin of primary	0	None/Unknown	Yes	No	No	No	No	One primary only	36	Dead
1166530	71 years	Female	2010	White	C34.1-Upper lobe, lung	8046/3: Non-small cell carcinoma	IV	T2a	N2	M1b	Left - origin of primary	0	None/Unknown	Yes	Yes	No	No	No	One primary only	2	Dead
1166599	56 years	Female	2010	Black	C34.3-Lower lobe, lung	8140/3: Adenocarcinoma, NOS	IV	T4	N0	M1a	Left - origin of primary	0	None/Unknown	Yes	No	No	No	Yes	One primary only	21	Dead
1166626	81 years	Male	2010	Asian or Pacific Islander	C34.3-Lower lobe, lung	8140/3: Adenocarcinoma, NOS	IV	T4	N2	M1b	Right - origin of primary	0	Beam radiation	No/Unknown	Yes	Yes	No	Yes	One primary only	1	Dead
1166629	61 years	Female	2010	Asian or Pacific Islander	C34.3-Lower lobe, lung	8140/3: Adenocarcinoma, NOS	IV	T4	N2	M1b	Right - origin of primary	0	Beam radiation	Yes	Yes	Yes	No	Yes	One primary only	4	Dead
1166636	67 years	Male	2010	White	C34.1-Upper lobe, lung	8046/3: Non-small cell carcinoma	IV	T3	N2	M1b	Right - origin of primary	0	None/Unknown	Yes	Yes	Yes	No	Yes	One primary only	1	Dead
1166658	62 years	Male	2010	Asian or Pacific Islander	C34.1-Upper lobe, lung	8140/3: Adenocarcinoma, NOS	IV	T3	N2	M1b	Right - origin of primary	0	None/Unknown	Yes	Yes	No	No	Yes	One primary only	7	Dead
1166887	77 years	Female	2010	White	C34.3-Lower lobe, lung	8070/3: Squamous cell carcinoma, NOS	IIIA	T3	N1	M0	Left - origin of primary	33	None/Unknown	Yes	No	No	No	No	One primary only	24	Dead
1166922	95 years	Female	2010	Black	C34.9-Lung, NOS	8046/3: Non-small cell carcinoma	IIIA	T3	N2	M0	Right - origin of primary	0	None/Unknown	No/Unknown	No	No	No	No	One primary only	3	Dead
1167062	71 years	Male	2010	White	C34.9-Lung, NOS	8071/3: Squamous cell carcinoma, keratinizing, NOS	IV	T3	N0	M1b	Right - origin of primary	0	Beam radiation	Yes	Yes	No	No	Yes	One primary only	15	Dead
1167067	77 years	Male	2010	White	C34.9-Lung, NOS	8046/3: Non-small cell carcinoma	III	T0	N2	M0	Paired site, but no information concerning laterality	0	None/Unknown	No/Unknown	No	No	No	No	One primary only	1	Dead
1167086	84 years	Male	2010	White	C34.1-Upper lobe, lung	8070/3: Squamous cell carcinoma, NOS	IV	T4	N2	M1a	Left - origin of primary	0	None/Unknown	No/Unknown	No	No	No	No	One primary only	3	Dead
1167202	67 years	Male	2010	Black	C34.0-Main bronchus	8140/3: Adenocarcinoma, NOS	IIIA	T2b	N2	M0	Right - origin of primary	0	Radiation, NOS method or source not specified	Yes	No	No	No	No	One primary only	83	Dead
1167266	69 years	Female	2010	White	C34.3-Lower lobe, lung	8140/3: Adenocarcinoma, NOS	IV	T3	N2	M1b	Right - origin of primary	0	Beam radiation	Yes	Yes	Yes	Yes	Yes	One primary only	4	Dead
1167334	55 years	Male	2010	Asian or Pacific Islander	C34.3-Lower lobe, lung	8140/3: Adenocarcinoma, NOS	IV	T3	N3	M1b	Right - origin of primary	0	Beam radiation	Yes	Yes	Yes	Yes	No	One primary only	38	Dead
1167343	72 years	Male	2010	White	C34.3-Lower lobe, lung	8013/3: Large cell neuroendocrine carcinoma	IIIB	T4	N2	M0	Right - origin of primary	0	Beam radiation	Yes	No	No	No	No	One primary only	21	Dead
1167358	80 years	Female	2010	White	C34.3-Lower lobe, lung	8140/3: Adenocarcinoma, NOS	IV	T3	N2	M1b	Right - origin of primary	0	Beam radiation	No/Unknown	No	Yes	No	No	One primary only	3	Dead
1167365	73 years	Female	2010	White	C34.3-Lower lobe, lung	8046/3: Non-small cell carcinoma	IV	T4	N2	M1b	Right - origin of primary	0	None/Unknown	No/Unknown	No	No	No	Yes	One primary only	7	Dead
1167373	75 years	Female	2010	White	C34.9-Lung, NOS	8140/3: Adenocarcinoma, NOS	IV	T4	N3	M1a	Right - origin of primary	0	Beam radiation	No/Unknown	No	No	No	No	One primary only	1	Dead
1167386	76 years	Female	2010	Asian or Pacific Islander	C34.3-Lower lobe, lung	8046/3: Non-small cell carcinoma	IIIA	T2a	N2	M0	Right - origin of primary	0	None/Unknown	Yes	No	No	No	No	One primary only	15	Dead
1167629	77 years	Female	2010	White	C34.1-Upper lobe, lung	8140/3: Adenocarcinoma, NOS	IIIA	T1b	N2	M0	Left - origin of primary	0	Beam radiation	Yes	No	No	No	No	One primary only	50	Dead
1167646	67 years	Female	2010	Asian or Pacific Islander	C34.1-Upper lobe, lung	8140/3: Adenocarcinoma, NOS	IIIA	T2b	N2	M0	Left - origin of primary	33	Beam radiation	Yes	No	No	No	No	One primary only	46	Dead
1167805	50 years	Male	2010	Black	C34.1-Upper lobe, lung	8140/3: Adenocarcinoma, NOS	IIIB	T4	N2	M0	Right - origin of primary	0	Beam radiation	Yes	No	No	No	No	One primary only	31	Dead
1167857	76 years	Male	2010	White	C34.9-Lung, NOS	8140/3: Adenocarcinoma, NOS	IIIB	T4	N2	M0	Paired site, but no information concerning laterality	0	Beam radiation	Yes	No	No	No	No	One primary only	9	Dead
1168166	64 years	Male	2010	White	C34.3-Lower lobe, lung	8140/3: Adenocarcinoma, NOS	IV	T4	N3	M1b	Right - origin of primary	0	None/Unknown	Yes	No	No	No	No	One primary only	46	Dead
1168215	60 years	Female	2010	Asian or Pacific Islander	C34.3-Lower lobe, lung	8046/3: Non-small cell carcinoma	IV	T4	N2	M1b	Left - origin of primary	0	None/Unknown	Yes	Yes	No	No	No	One primary only	7	Dead
1168599	84 years	Male	2010	White	C34.9-Lung, NOS	8041/3: Small cell carcinoma, NOS	IV	T4	N0	M1b	Bilateral, single primary	0	None/Unknown	Yes	No	Yes	Yes	Yes	One primary only	4	Dead
1168658	64 years	Female	2010	White	C34.1-Upper lobe, lung	8041/3: Small cell carcinoma, NOS	IV	T2a	N2	M1b	Right - origin of primary	0	None/Unknown	Yes	Yes	No	Yes	No	One primary only	7	Dead
1168690	82 years	Female	2010	Asian or Pacific Islander	C34.0-Main bronchus	8041/3: Small cell carcinoma, NOS	IV	T3	N2	M1b	Right - origin of primary	0	None/Unknown	Yes	No	No	No	No	One primary only	3	Dead
1168696	81 years	Male	2010	Asian or Pacific Islander	C34.1-Upper lobe, lung	8070/3: Squamous cell carcinoma, NOS	IV	T2NOS	N3	M1a	Left - origin of primary	0	None/Unknown	No/Unknown	No	No	No	No	One primary only	10	Dead
1168701	81 years	Female	2010	Asian or Pacific Islander	C34.1-Upper lobe, lung	8250/3: Bronchiolo-alveolar adenocarcinoma, NOS	IV	T2b	N0	M1a	Right - origin of primary	0	None/Unknown	No/Unknown	No	No	No	No	One primary only	27	Dead
1168764	73 years	Male	2010	Asian or Pacific Islander	C34.1-Upper lobe, lung	8041/3: Small cell carcinoma, NOS	IV	T4	N3	M1b	Left - origin of primary	0	Beam radiation	Yes	Yes	No	No	No	One primary only	6	Dead
1168807	70 years	Male	2010	Black	C34.0-Main bronchus	8140/3: Adenocarcinoma, NOS	IIIB	T4	N2	M0	Right - origin of primary	0	Beam radiation	Yes	No	No	No	No	One primary only	2	Dead
1168825	88 years	Female	2010	Asian or Pacific Islander	C34.0-Main bronchus	8010/3: Carcinoma, NOS	IV	T4	N2	M1a	Right - origin of primary	0	None/Unknown	No/Unknown	No	No	No	Yes	One primary only	1	Dead
1168914	67 years	Male	2010	White	C34.1-Upper lobe, lung	8041/3: Small cell carcinoma, NOS	IV	T4	N2	M1a	Left - origin of primary	0	Beam radiation	Yes	No	No	No	Yes	One primary only	14	Dead
1169071	68 years	Male	2010	White	C34.1-Upper lobe, lung	8010/3: Carcinoma, NOS	IV	T4	N3	M1b	Left - origin of primary	0	None/Unknown	Yes	No	No	Yes	No	One primary only	2	Dead
1169320	78 years	Male	2010	Asian or Pacific Islander	C34.1-Upper lobe, lung	8140/3: Adenocarcinoma, NOS	IV	T4	N3	M1b	Right - origin of primary	0	None/Unknown	No/Unknown	Yes	Yes	Yes	Yes	One primary only	1	Dead
1169345	64 years	Male	2010	White	C34.3-Lower lobe, lung	8070/3: Squamous cell carcinoma, NOS	IV	T2NOS	N2	M1b	Left - origin of primary	0	None/Unknown	No/Unknown	Yes	No	No	No	One primary only	2	Dead
1169353	67 years	Female	2010	Asian or Pacific Islander	C34.1-Upper lobe, lung	8070/3: Squamous cell carcinoma, NOS	IV	T4	N1	M1b	Left - origin of primary	0	None/Unknown	Yes	Yes	No	No	No	One primary only	1	Dead
1169362	62 years	Male	2010	Asian or Pacific Islander	C34.1-Upper lobe, lung	8010/3: Carcinoma, NOS	IV	T2b	N3	M1b	Right - origin of primary	0	None/Unknown	Yes	No	No	No	No	One primary only	2	Dead
1169601	60 years	Male	2010	Asian or Pacific Islander	C34.1-Upper lobe, lung	8041/3: Small cell carcinoma, NOS	IV	T4	N2	M1a	Right - origin of primary	0	Beam radiation	Yes	No	No	No	No	One primary only	22	Alive
1169608	76 years	Male	2010	White	C34.1-Upper lobe, lung	8140/3: Adenocarcinoma, NOS	IV	T1a	N0	M1a	Left - origin of primary	0	None/Unknown	Yes	No	No	No	Yes	One primary only	12	Dead
1169624	63 years	Male	2010	Asian or Pacific Islander	C34.1-Upper lobe, lung	8140/3: Adenocarcinoma, NOS	IV	T4	N2	M1a	Right - origin of primary	0	None/Unknown	No/Unknown	No	No	No	Yes	One primary only	92	Dead
1169644	55 years	Male	2010	White	C34.0-Main bronchus	8070/3: Squamous cell carcinoma, NOS	IIIA	T2NOS	N2	M0	Left - origin of primary	0	Beam radiation	Yes	No	No	No	No	One primary only	5	Dead
1169670	86 years	Female	2010	White	C34.1-Upper lobe, lung	8140/3: Adenocarcinoma, NOS	IV	T1b	N2	M1b	Right - origin of primary	0	None/Unknown	No/Unknown	Yes	No	Yes	No	One primary only	1	Dead
1169727	68 years	Male	2010	White	C34.1-Upper lobe, lung	8070/3: Squamous cell carcinoma, NOS	IV	T4	N2	M1b	Right - origin of primary	0	Beam radiation	No/Unknown	Yes	No	No	Yes	One primary only	1	Dead
1169752	54 years	Female	2010	White	C34.3-Lower lobe, lung	8046/3: Non-small cell carcinoma	IV	T1a	N3	M1b	Right - origin of primary	0	Beam radiation	Yes	No	No	No	No	One primary only	119	Alive
1170272	63 years	Male	2010	White	C34.1-Upper lobe, lung	8140/3: Adenocarcinoma, NOS	IV	T4	N3	M1b	Left - origin of primary	0	Beam radiation	Yes	Yes	No	No	No	One primary only	1	Dead
1170291	68 years	Male	2010	White	C34.9-Lung, NOS	8140/3: Adenocarcinoma, NOS	IV	T0	N2	M1b	Paired site, but no information concerning laterality	0	Beam radiation	Yes	No	Yes	No	No	One primary only	82	Dead
1170330	62 years	Female	2010	White	C34.1-Upper lobe, lung	8140/3: Adenocarcinoma, NOS	IV	T1NOS	N0	M1b	Right - origin of primary	0	Beam radiation	Yes	No	Yes	No	No	One primary only	32	Dead
1170428	68 years	Male	2010	White	C34.1-Upper lobe, lung	8070/3: Squamous cell carcinoma, NOS	IV	T1b	N2	M1b	Left - origin of primary	0	None/Unknown	No/Unknown	No	No	No	No	One primary only	7	Dead
1170497	68 years	Male	2010	White	C34.1-Upper lobe, lung	8046/3: Non-small cell carcinoma	IV	T2b	N1	M1b	Right - origin of primary	0	Beam radiation	Yes	Yes	No	No	No	One primary only	4	Dead
1170509	72 years	Female	2010	White	C34.1-Upper lobe, lung	8070/3: Squamous cell carcinoma, NOS	IIIA	T3	N2	M0	Right - origin of primary	0	Beam radiation	Yes	No	No	No	No	One primary only	12	Dead
1170544	68 years	Female	2010	White	C34.1-Upper lobe, lung	8046/3: Non-small cell carcinoma	IV	T2b	N2	M1b	Right - origin of primary	0	Beam radiation	Yes	Yes	Yes	No	No	One primary only	2	Dead
1170552	77 years	Female	2010	White	C34.3-Lower lobe, lung	8250/3: Bronchiolo-alveolar adenocarcinoma, NOS	IIIA	T3	N2	M0	Left - origin of primary	0	Beam radiation	Yes	No	No	No	No	One primary only	10	Dead
1170624	84 years	Female	2010	White	C34.3-Lower lobe, lung	8481/3: Mucin-producing adenocarcinoma	IV	T1b	N0	M1b	Left - origin of primary	0	Beam radiation	No/Unknown	Yes	No	No	No	One primary only	3	Dead
1170649	76 years	Male	2010	White	C34.1-Upper lobe, lung	8070/3: Squamous cell carcinoma, NOS	IIIB	T4	N2	M0	Left - origin of primary	0	None/Unknown	Yes	No	No	No	No	One primary only	6	Dead
1170680	68 years	Female	2010	White	C34.1-Upper lobe, lung	8140/3: Adenocarcinoma, NOS	IIIA	T2b	N2	M0	Left - origin of primary	0	Beam radiation	Yes	No	No	No	No	One primary only	9	Dead
1170833	74 years	Male	2010	Asian or Pacific Islander	C34.2-Middle lobe, lung	8140/3: Adenocarcinoma, NOS	IV	T2a	N2	M1b	Right - origin of primary	0	None/Unknown	No/Unknown	No	No	No	No	One primary only	18	Dead
1171245	76 years	Female	2010	White	C34.9-Lung, NOS	8140/3: Adenocarcinoma, NOS	IV	T2NOS	N2	M1a	Right - origin of primary	0	None/Unknown	No/Unknown	No	No	No	No	One primary only	2	Dead
1171332	84 years	Female	2010	White	C34.1-Upper lobe, lung	8140/3: Adenocarcinoma, NOS	IIIB	T4	N2	M0	Right - origin of primary	0	None/Unknown	No/Unknown	No	No	No	No	One primary only	2	Dead
1171375	73 years	Female	2010	White	C34.0-Main bronchus	8041/3: Small cell carcinoma, NOS	IIIB	T4	N2	M0	Left - origin of primary	0	Beam radiation	Yes	No	No	No	No	One primary only	112	Alive
1171427	83 years	Male	2010	Asian or Pacific Islander	C34.9-Lung, NOS	8255/3: Adenocarcinoma with mixed subtypes	IIIB	T4	N2	M0	Left - origin of primary	56	None/Unknown	Yes	No	No	No	No	One primary only	20	Alive
1171714	65 years	Male	2010	White	C34.0-Main bronchus	8046/3: Non-small cell carcinoma	IV	T4	N1	M1b	Right - origin of primary	0	Beam radiation	No/Unknown	No	Yes	No	No	One primary only	2	Dead
1171724	58 years	Male	2010	White	C34.1-Upper lobe, lung	8010/3: Carcinoma, NOS	IV	T1b	N2	M1b	Left - origin of primary	0	None/Unknown	No/Unknown	No	Yes	Yes	No	One primary only	6	Dead
1171924	52 years	Male	2010	White	C34.3-Lower lobe, lung	8041/3: Small cell carcinoma, NOS	IV	T3	N2	M1b	Right - origin of primary	0	None/Unknown	No/Unknown	No	No	Yes	No	One primary only	1	Dead
1171968	66 years	Male	2010	White	C34.1-Upper lobe, lung	8140/3: Adenocarcinoma, NOS	IV	T1b	N2	M1b	Left - origin of primary	0	Beam radiation	No/Unknown	Yes	No	No	No	One primary only	4	Dead
1171998	53 years	Female	2010	White	C34.3-Lower lobe, lung	8041/3: Small cell carcinoma, NOS	IV	T1b	N1	M1b	Left - origin of primary	0	Beam radiation	Yes	Yes	Yes	Yes	No	One primary only	3	Dead
1172058	74 years	Male	2010	White	C34.2-Middle lobe, lung	8041/3: Small cell carcinoma, NOS	IIIA	T4	N1	M0	Right - origin of primary	0	None/Unknown	No/Unknown	No	No	No	No	One primary only	3	Dead
1172107	82 years	Female	2010	Asian or Pacific Islander	C34.0-Main bronchus	8070/3: Squamous cell carcinoma, NOS	IV	T2NOS	N2	M1b	Right - origin of primary	0	None/Unknown	No/Unknown	No	No	No	Yes	One primary only	4	Dead
1172248	65 years	Female	2010	American Indian/Alaska Native	C34.0-Main bronchus	8041/3: Small cell carcinoma, NOS	IV	T3	N2	M1b	Right - origin of primary	0	Beam radiation	Yes	No	No	Yes	No	One primary only	52	Dead
1172250	53 years	Female	2010	Asian or Pacific Islander	C34.3-Lower lobe, lung	8140/3: Adenocarcinoma, NOS	IV	T4	N3	M1b	Right - origin of primary	0	Beam radiation	No/Unknown	Yes	Yes	No	No	One primary only	2	Dead
1172345	84 years	Male	2010	White	C34.1-Upper lobe, lung	8250/3: Bronchiolo-alveolar adenocarcinoma, NOS	IIIA	T4	N0	M0	Left - origin of primary	0	None/Unknown	No/Unknown	No	No	No	No	One primary only	2	Dead
1172500	47 years	Male	2010	Black	C34.1-Upper lobe, lung	8140/3: Adenocarcinoma, NOS	IV	T3	N2	M1b	Left - origin of primary	0	Beam radiation	Yes	Yes	No	No	Yes	One primary only	55	Dead
1172512	82 years	Female	2010	White	C34.1-Upper lobe, lung	8140/3: Adenocarcinoma, NOS	IV	T4	N0	M1b	Right - origin of primary	0	Beam radiation	No/Unknown	No	Yes	No	No	One primary only	8	Dead
1172783	56 years	Male	2010	White	C34.1-Upper lobe, lung	8046/3: Non-small cell carcinoma	IV	T2a	N0	M1a	Left - origin of primary	0	Beam radiation	No/Unknown	No	Yes	No	Yes	One primary only	3	Dead
1172791	56 years	Male	2010	White	C34.9-Lung, NOS	8070/3: Squamous cell carcinoma, NOS	IIIB	T4	N3	M0	Paired site, but no information concerning laterality	0	Beam radiation	Yes	No	No	No	No	One primary only	21	Dead
1172810	85 years	Female	2010	White	C34.3-Lower lobe, lung	8046/3: Non-small cell carcinoma	IV	T2a	N0	M1b	Right - origin of primary	0	Beam radiation	No/Unknown	No	Yes	No	No	One primary only	2	Dead
1172815	66 years	Female	2010	White	C34.1-Upper lobe, lung	8041/3: Small cell carcinoma, NOS	IV	T1b	N3	M1b	Left - origin of primary	0	Beam radiation	Yes	No	No	No	No	One primary only	29	Dead
1172860	58 years	Female	2010	White	C34.3-Lower lobe, lung	8140/3: Adenocarcinoma, NOS	IV	T4	N1	M1b	Left - origin of primary	23	Beam radiation	Yes	Yes	Yes	No	No	One primary only	29	Dead
1172950	65 years	Male	2010	White	C34.1-Upper lobe, lung	8070/3: Squamous cell carcinoma, NOS	IIIA	T1a	N2	M0	Left - origin of primary	90	Beam radiation	Yes	No	No	No	No	One primary only	21	Dead
1173054	55 years	Female	2010	Black	C34.1-Upper lobe, lung	8140/3: Adenocarcinoma, NOS	IIIA	T1a	N2	M0	Left - origin of primary	33	None/Unknown	Yes	No	No	No	No	One primary only	114	Alive
1173063	70 years	Male	2010	White	C34.9-Lung, NOS	8046/3: Non-small cell carcinoma	IV	T3	N0	M1b	Right - origin of primary	0	None/Unknown	No/Unknown	No	Yes	Yes	No	One primary only	1	Dead
1173069	56 years	Male	2010	Black	C34.1-Upper lobe, lung	8140/3: Adenocarcinoma, NOS	IV	T3	N2	M1b	Left - origin of primary	0	None/Unknown	No/Unknown	No	No	Yes	No	One primary only	2	Dead
1173214	60 years	Male	2010	White	C34.1-Upper lobe, lung	8070/3: Squamous cell carcinoma, NOS	IV	T4	N3	M1b	Left - origin of primary	0	Beam radiation	Yes	No	No	No	Yes	One primary only	9	Alive
1173447	55 years	Female	2010	Asian or Pacific Islander	C34.3-Lower lobe, lung	8140/3: Adenocarcinoma, NOS	IV	T2b	N2	M1b	Right - origin of primary	0	None/Unknown	No/Unknown	No	Yes	No	No	One primary only	3	Dead
1173595	77 years	Female	2010	Asian or Pacific Islander	C34.1-Upper lobe, lung	8140/3: Adenocarcinoma, NOS	IV	T1a	N2	M1a	Right - origin of primary	0	None/Unknown	Yes	No	No	No	No	One primary only	76	Dead
1173636	71 years	Male	2010	Black	C34.3-Lower lobe, lung	8140/3: Adenocarcinoma, NOS	IV	T3	N0	M1b	Left - origin of primary	0	None/Unknown	Yes	No	No	No	Yes	One primary only	12	Dead
1173666	69 years	Male	2010	White	C34.1-Upper lobe, lung	8140/3: Adenocarcinoma, NOS	IV	T2b	N3	M1b	Left - origin of primary	0	None/Unknown	Yes	No	Yes	Yes	No	One primary only	3	Dead
1173670	73 years	Male	2010	White	C34.1-Upper lobe, lung	8070/3: Squamous cell carcinoma, NOS	IIIA	T3	N2	M0	Left - origin of primary	0	None/Unknown	No/Unknown	No	No	No	No	One primary only	1	Dead
1173691	76 years	Female	2010	White	C34.1-Upper lobe, lung	8041/3: Small cell carcinoma, NOS	IV	T3	N3	M1b	Right - origin of primary	0	None/Unknown	Yes	No	No	No	No	One primary only	2	Dead
1173721	72 years	Female	2010	White	C34.3-Lower lobe, lung	8041/3: Small cell carcinoma, NOS	IV	T3	N2	M1a	Left - origin of primary	0	None/Unknown	Yes	No	No	No	No	One primary only	59	Dead
1173723	68 years	Female	2010	Asian or Pacific Islander	C34.1-Upper lobe, lung	8140/3: Adenocarcinoma, NOS	IV	T2b	N2	M1b	Left - origin of primary	0	None/Unknown	Yes	Yes	No	No	No	One primary only	33	Dead
1173814	83 years	Female	2010	Asian or Pacific Islander	C34.1-Upper lobe, lung	8046/3: Non-small cell carcinoma	IV	T2a	N2	M1b	Right - origin of primary	0	None/Unknown	No/Unknown	No	No	No	No	One primary only	1	Dead
1173896	67 years	Male	2010	White	C34.3-Lower lobe, lung	8012/3: Large cell carcinoma, NOS	IIIA	T3	N2	M0	Left - origin of primary	0	None/Unknown	No/Unknown	No	No	No	No	One primary only	2	Dead
1173897	78 years	Female	2010	White	C34.3-Lower lobe, lung	8070/3: Squamous cell carcinoma, NOS	IV	T3	N0	M1b	Left - origin of primary	0	Beam radiation	Yes	No	No	No	No	One primary only	2	Dead
1173905	71 years	Male	2010	Asian or Pacific Islander	C34.1-Upper lobe, lung	8140/3: Adenocarcinoma, NOS	IV	T2a	N1	M1b	Left - origin of primary	0	Beam radiation	No/Unknown	Yes	No	Yes	No	One primary only	1	Dead
1173924	52 years	Male	2010	Asian or Pacific Islander	C34.3-Lower lobe, lung	8140/3: Adenocarcinoma, NOS	IIIB	T2a	N3	M0	Right - origin of primary	0	Beam radiation	Yes	No	No	No	No	One primary only	62	Dead
1173929	51 years	Male	2010	White	C34.3-Lower lobe, lung	8070/3: Squamous cell carcinoma, NOS	IV	T2NOS	N0	M1a	Left - origin of primary	21	None/Unknown	Yes	No	No	No	Yes	One primary only	8	Dead
1173932	67 years	Male	2010	White	C34.3-Lower lobe, lung	8140/3: Adenocarcinoma, NOS	IIIA	T2a	N2	M0	Left - origin of primary	33	None/Unknown	Yes	No	No	No	No	One primary only	117	Alive
1173942	79 years	Male	2010	Asian or Pacific Islander	C34.1-Upper lobe, lung	8140/3: Adenocarcinoma, NOS	IIIA	T3	N2	M0	Right - origin of primary	0	None/Unknown	No/Unknown	No	No	No	No	One primary only	6	Dead
1173997	61 years	Female	2010	White	C34.9-Lung, NOS	8140/3: Adenocarcinoma, NOS	IV	T3	N2	M1a	Right - origin of primary	0	None/Unknown	Yes	No	No	No	No	One primary only	20	Dead
1174002	62 years	Female	2010	Asian or Pacific Islander	C34.3-Lower lobe, lung	8480/3: Mucinous adenocarcinoma	IV	T4	N2	M1b	Left - origin of primary	0	Beam radiation	Yes	No	No	Yes	No	One primary only	11	Dead
1174006	84 years	Male	2010	White	C34.1-Upper lobe, lung	8140/3: Adenocarcinoma, NOS	IV	T2b	N1	M1b	Right - origin of primary	0	None/Unknown	No/Unknown	No	Yes	No	No	One primary only	8	Dead
1174041	83 years	Female	2010	White	C34.3-Lower lobe, lung	8070/3: Squamous cell carcinoma, NOS	IV	T2b	N1	M1a	Right - origin of primary	0	None/Unknown	No/Unknown	No	No	No	No	One primary only	2	Dead
1174072	62 years	Female	2010	White	C34.1-Upper lobe, lung	8010/3: Carcinoma, NOS	IIIA	T4	N1	M0	Right - origin of primary	0	Beam radiation	Yes	No	No	No	No	One primary only	30	Dead
1174092	67 years	Male	2010	White	C34.1-Upper lobe, lung	8140/3: Adenocarcinoma, NOS	IIIA	T4	N0	M0	Left - origin of primary	33	None/Unknown	Yes	No	No	No	No	One primary only	81	Dead
1174224	62 years	Male	2010	White	C34.9-Lung, NOS	8140/3: Adenocarcinoma, NOS	IIIB	T3	N3	M0	Left - origin of primary	0	Beam radiation	Yes	No	No	No	No	One primary only	49	Dead
1174293	82 years	Male	2010	Asian or Pacific Islander	C34.1-Upper lobe, lung	8041/3: Small cell carcinoma, NOS	IIIA	T1a	N2	M0	Left - origin of primary	0	Beam radiation	No/Unknown	No	No	No	No	One primary only	14	Dead
1174294	64 years	Male	2010	Asian or Pacific Islander	C34.1-Upper lobe, lung	8140/3: Adenocarcinoma, NOS	IV	T4	N3	M1b	Left - origin of primary	0	Beam radiation	No/Unknown	Yes	Yes	Yes	Yes	One primary only	3	Dead
1174302	75 years	Female	2010	White	C34.1-Upper lobe, lung	8140/3: Adenocarcinoma, NOS	IIIB	T2a	N3	M0	Left - origin of primary	0	None/Unknown	Yes	No	No	No	No	One primary only	7	Dead
1174440	76 years	Female	2010	Asian or Pacific Islander	C34.2-Middle lobe, lung	8140/3: Adenocarcinoma, NOS	IV	T4	N0	M1a	Right - origin of primary	0	None/Unknown	Yes	No	No	No	Yes	One primary only	55	Dead
1174998	78 years	Male	2010	Asian or Pacific Islander	C34.1-Upper lobe, lung	8046/3: Non-small cell carcinoma	IIIB	T4	N3	M0	Right - origin of primary	0	Beam radiation	Yes	No	No	No	No	One primary only	107	Dead
1175031	62 years	Male	2010	Asian or Pacific Islander	C34.1-Upper lobe, lung	8140/3: Adenocarcinoma, NOS	IV	T4	N0	M1a	Right - origin of primary	0	Beam radiation	Yes	No	No	No	No	One primary only	5	Dead
1175088	82 years	Female	2010	White	C34.1-Upper lobe, lung	8140/3: Adenocarcinoma, NOS	IV	T4	N3	M1a	Right - origin of primary	0	Beam radiation	Yes	No	No	No	Yes	One primary only	4	Dead
1175114	53 years	Female	2010	Black	C34.3-Lower lobe, lung	8140/3: Adenocarcinoma, NOS	IV	T3	N0	M1b	Left - origin of primary	0	Beam radiation	No/Unknown	Yes	No	No	Yes	One primary only	7	Dead
1175116	82 years	Male	2010	Asian or Pacific Islander	C34.3-Lower lobe, lung	8140/3: Adenocarcinoma, NOS	IV	T3	N2	M1a	Right - origin of primary	0	None/Unknown	No/Unknown	No	No	No	No	One primary only	1	Dead
1175118	69 years	Male	2010	White	C34.3-Lower lobe, lung	8070/3: Squamous cell carcinoma, NOS	IV	T1b	N2	M1b	Right - origin of primary	0	None/Unknown	Yes	No	No	No	Yes	One primary only	14	Dead
1175147	87 years	Male	2010	White	C34.1-Upper lobe, lung	8070/3: Squamous cell carcinoma, NOS	IIIA	T2a	N2	M0	Left - origin of primary	0	None/Unknown	No/Unknown	No	No	No	No	One primary only	4	Dead
1175173	77 years	Female	2010	White	C34.3-Lower lobe, lung	8140/3: Adenocarcinoma, NOS	IIIA	T2a	N2	M0	Right - origin of primary	0	None/Unknown	Yes	No	No	No	No	One primary only	2	Dead
1175502	54 years	Female	2010	Asian or Pacific Islander	C34.1-Upper lobe, lung	8140/3: Adenocarcinoma, NOS	IV	T4	N3	M1b	Right - origin of primary	0	None/Unknown	Yes	Yes	No	No	No	One primary only	17	Dead
1175589	76 years	Female	2010	Asian or Pacific Islander	C34.3-Lower lobe, lung	8140/3: Adenocarcinoma, NOS	IV	T2a	N3	M1b	Left - origin of primary	0	None/Unknown	No/Unknown	No	No	No	Yes	One primary only	2	Dead
1175605	88 years	Female	2010	Asian or Pacific Islander	C34.9-Lung, NOS	8140/3: Adenocarcinoma, NOS	IV	T3	N3	M1b	Left - origin of primary	0	None/Unknown	No/Unknown	Yes	No	No	Yes	One primary only	3	Dead
1175621	92 years	Female	2010	Asian or Pacific Islander	C34.1-Upper lobe, lung	8140/3: Adenocarcinoma, NOS	IV	T2a	N2	M1b	Right - origin of primary	0	None/Unknown	No/Unknown	No	Yes	No	No	One primary only	2	Dead
1175636	62 years	Male	2010	White	C34.1-Upper lobe, lung	8041/3: Small cell carcinoma, NOS	IV	T4	N0	M1b	Right - origin of primary	0	Beam radiation	Yes	No	No	No	No	One primary only	20	Dead
1175693	56 years	Male	2010	White	C34.3-Lower lobe, lung	8041/3: Small cell carcinoma, NOS	IV	T4	N3	M1b	Right - origin of primary	0	None/Unknown	Yes	Yes	No	Yes	Yes	One primary only	8	Dead
1175807	55 years	Female	2010	Asian or Pacific Islander	C34.1-Upper lobe, lung	8140/3: Adenocarcinoma, NOS	IV	T2a	N0	M1b	Left - origin of primary	21	Beam radiation	Yes	No	Yes	No	No	One primary only	52	Dead
1175813	77 years	Male	2010	White	C34.3-Lower lobe, lung	8070/3: Squamous cell carcinoma, NOS	IIIA	T1a	N2	M0	Left - origin of primary	0	Beam radiation	No/Unknown	No	No	No	No	One primary only	9	Dead
1176054	72 years	Male	2010	White	C34.1-Upper lobe, lung	8140/3: Adenocarcinoma, NOS	IIIB	T3	N3	M0	Left - origin of primary	21	None/Unknown	Yes	No	No	No	No	One primary only	11	Dead
1176364	86 years	Female	2010	White	C34.0-Main bronchus	8010/3: Carcinoma, NOS	IV	T2b	N0	M1b	Right - origin of primary	0	Beam radiation	Yes	Yes	No	No	No	One primary only	1	Dead
1176373	66 years	Male	2010	White	C34.1-Upper lobe, lung	8140/3: Adenocarcinoma, NOS	IIIA	T1a	N2	M0	Left - origin of primary	33	Beam radiation	Yes	No	No	No	No	One primary only	19	Dead
1176378	81 years	Male	2010	Asian or Pacific Islander	C34.1-Upper lobe, lung	8046/3: Non-small cell carcinoma	IV	T3	N2	M1a	Right - origin of primary	0	None/Unknown	Yes	No	No	No	No	One primary only	23	Dead
1176420	90 years	Female	2010	Black	C34.1-Upper lobe, lung	8070/3: Squamous cell carcinoma, NOS	IV	T2a	N0	M1b	Left - origin of primary	0	Beam radiation	No/Unknown	Yes	No	No	No	One primary only	5	Dead
1176423	63 years	Male	2010	White	C34.1-Upper lobe, lung	8041/3: Small cell carcinoma, NOS	IV	T1b	N0	M1b	Left - origin of primary	0	Beam radiation	Yes	Yes	Yes	No	No	One primary only	11	Dead
1176457	75 years	Female	2010	White	C34.9-Lung, NOS	8010/3: Carcinoma, NOS	IV	T2b	N0	M1b	Left - origin of primary	0	Beam radiation	No/Unknown	Yes	No	Yes	No	One primary only	1	Dead
1176581	74 years	Female	2010	Black	C34.3-Lower lobe, lung	8140/3: Adenocarcinoma, NOS	IV	T1b	N2	M1a	Right - origin of primary	0	None/Unknown	Yes	No	No	No	No	One primary only	24	Dead
1176594	55 years	Male	2010	Asian or Pacific Islander	C34.3-Lower lobe, lung	8070/3: Squamous cell carcinoma, NOS	IV	T4	N0	M1b	Left - origin of primary	0	Beam radiation	Yes	Yes	No	No	Yes	One primary only	25	Dead
1176621	82 years	Female	2011	White	C34.3-Lower lobe, lung	8140/3: Adenocarcinoma, NOS	IIIA	T2a	N2	M0	Right - origin of primary	0	None/Unknown	No/Unknown	No	No	No	No	One primary only	4	Dead
1176636	84 years	Female	2010	White	C34.3-Lower lobe, lung	8140/3: Adenocarcinoma, NOS	IV	T3	N3	M1b	Left - origin of primary	0	Beam radiation	Yes	Yes	Yes	Yes	No	One primary only	7	Dead
1176730	72 years	Female	2010	Asian or Pacific Islander	C34.3-Lower lobe, lung	8046/3: Non-small cell carcinoma	IV	T2b	N3	M1a	Left - origin of primary	0	None/Unknown	Yes	No	No	No	No	One primary only	7	Dead
1176749	63 years	Female	2010	White	C34.1-Upper lobe, lung	8041/3: Small cell carcinoma, NOS	IV	T4	N2	M1b	Left - origin of primary	0	Beam radiation	Yes	No	No	Yes	No	One primary only	30	Dead
1176875	84 years	Male	2010	White	C34.1-Upper lobe, lung	8480/3: Mucinous adenocarcinoma	IIIA	T1b	N2	M0	Right - origin of primary	0	None/Unknown	Yes	No	No	No	No	One primary only	8	Dead
1176933	69 years	Male	2010	Asian or Pacific Islander	C34.1-Upper lobe, lung	8560/3: Adenosquamous carcinoma	IV	T3	N2	M1b	Left - origin of primary	0	Beam radiation	Yes	No	Yes	Yes	No	One primary only	7	Dead
1177062	83 years	Male	2010	White	C34.3-Lower lobe, lung	8140/3: Adenocarcinoma, NOS	IV	T2a	N1	M1b	Right - origin of primary	0	Beam radiation	Yes	Yes	Yes	No	No	One primary only	2	Dead
1177131	73 years	Male	2010	American Indian/Alaska Native	C34.1-Upper lobe, lung	8041/3: Small cell carcinoma, NOS	IV	T2a	N2	M1b	Right - origin of primary	0	None/Unknown	Yes	No	No	No	No	One primary only	19	Dead
1177209	52 years	Male	2010	Black	C34.1-Upper lobe, lung	8010/3: Carcinoma, NOS	IIIA	T4	N0	M0	Right - origin of primary	0	None/Unknown	No/Unknown	No	No	No	No	One primary only	1	Dead
1177247	69 years	Male	2010	White	C34.9-Lung, NOS	8140/3: Adenocarcinoma, NOS	IV	T4	N1	M1b	Left - origin of primary	0	Beam radiation	Yes	No	Yes	No	No	One primary only	3	Dead
1177303	66 years	Male	2010	Asian or Pacific Islander	C34.3-Lower lobe, lung	8140/3: Adenocarcinoma, NOS	IV	T2a	N2	M1b	Right - origin of primary	0	Beam radiation	Yes	Yes	Yes	No	No	One primary only	9	Dead
1177411	69 years	Female	2010	White	C34.9-Lung, NOS	8140/3: Adenocarcinoma, NOS	IV	T4	N2	M1b	Right - origin of primary	0	None/Unknown	Yes	No	No	Yes	No	One primary only	4	Dead
1177437	55 years	Male	2010	Asian or Pacific Islander	C34.1-Upper lobe, lung	8560/3: Adenosquamous carcinoma	IV	T4	N2	M1a	Right - origin of primary	0	Beam radiation	Yes	No	Yes	No	Yes	One primary only	21	Dead
1177458	53 years	Male	2010	Asian or Pacific Islander	C34.1-Upper lobe, lung	8140/3: Adenocarcinoma, NOS	IV	T4	N0	M1b	Right - origin of primary	0	Beam radiation	Yes	No	Yes	Yes	Yes	One primary only	14	Dead
1177518	88 years	Female	2010	Asian or Pacific Islander	C34.1-Upper lobe, lung	8046/3: Non-small cell carcinoma	IV	T4	N0	M1b	Right - origin of primary	0	None/Unknown	No/Unknown	Yes	No	No	Yes	One primary only	5	Dead
1177532	65 years	Male	2010	White	C34.1-Upper lobe, lung	8070/3: Squamous cell carcinoma, NOS	IIIA	T2a	N2	M0	Right - origin of primary	0	Beam radiation	Yes	No	No	No	No	One primary only	6	Dead
1177867	46 years	Female	2010	Black	C34.0-Main bronchus	8046/3: Non-small cell carcinoma	IV	T3	N3	M1a	Right - origin of primary	0	Beam radiation	Yes	No	No	No	Yes	One primary only	7	Dead
1177951	79 years	Male	2010	White	C34.3-Lower lobe, lung	8070/3: Squamous cell carcinoma, NOS	IV	T2a	N3	M1b	Right - origin of primary	0	None/Unknown	Yes	No	No	Yes	No	One primary only	6	Dead
1178049	57 years	Male	2010	White	C34.1-Upper lobe, lung	8046/3: Non-small cell carcinoma	IV	T4	N3	M1b	Left - origin of primary	0	Beam radiation	Yes	No	No	Yes	No	One primary only	21	Dead
1178140	91 years	Female	2010	White	C34.1-Upper lobe, lung	8046/3: Non-small cell carcinoma	IIIA	T1a	N2	M0	Left - origin of primary	0	None/Unknown	No/Unknown	No	No	No	No	One primary only	16	Dead
1178178	72 years	Female	2010	White	C34.1-Upper lobe, lung	8041/3: Small cell carcinoma, NOS	IV	T1b	N0	M1b	Right - origin of primary	0	Beam radiation	Yes	No	Yes	No	No	One primary only	2	Dead
1178387	70 years	Male	2010	Asian or Pacific Islander	C34.3-Lower lobe, lung	8140/3: Adenocarcinoma, NOS	IV	T4	N2	M1b	Right - origin of primary	0	None/Unknown	No/Unknown	Yes	No	No	No	One primary only	3	Dead
1178405	66 years	Female	2010	White	C34.3-Lower lobe, lung	8140/3: Adenocarcinoma, NOS	IV	T3	N2	M1b	Right - origin of primary	0	None/Unknown	Yes	Yes	No	No	No	One primary only	67	Dead
1178407	83 years	Female	2010	White	C34.1-Upper lobe, lung	8140/3: Adenocarcinoma, NOS	IV	T1b	N0	M1a	Left - origin of primary	0	Beam radiation	No/Unknown	No	No	No	Yes	One primary only	45	Dead
1178487	70 years	Male	2010	White	C34.1-Upper lobe, lung	8046/3: Non-small cell carcinoma	IV	T3	N3	M1b	Left - origin of primary	0	None/Unknown	Yes	Yes	No	No	Yes	One primary only	21	Dead
1178649	71 years	Female	2010	Black	C34.1-Upper lobe, lung	8070/3: Squamous cell carcinoma, NOS	IIIA	T2a	N2	M0	Right - origin of primary	0	Beam radiation	Yes	No	No	No	No	One primary only	67	Dead
1178682	68 years	Male	2010	White	C34.1-Upper lobe, lung	8140/3: Adenocarcinoma, NOS	IV	T3	N3	M1b	Bilateral, single primary	0	Beam radiation	Yes	No	Yes	Yes	Yes	One primary only	2	Dead
1178684	84 years	Male	2010	White	C34.2-Middle lobe, lung	8070/3: Squamous cell carcinoma, NOS	IV	T4	N2	M1a	Right - origin of primary	21	None/Unknown	No/Unknown	No	No	No	Yes	One primary only	9	Dead
1178691	66 years	Female	2010	White	C34.3-Lower lobe, lung	8140/3: Adenocarcinoma, NOS	IV	T4	N0	M1NOS	Left - origin of primary	0	Beam radiation	Yes	No	Yes	No	No	One primary only	25	Dead
1178904	54 years	Female	2010	Black	C34.1-Upper lobe, lung	8041/3: Small cell carcinoma, NOS	IV	T2a	N2	M1b	Right - origin of primary	0	Beam radiation	Yes	No	Yes	No	No	One primary only	12	Dead
1179071	78 years	Female	2010	White	C34.1-Upper lobe, lung	8140/3: Adenocarcinoma, NOS	IV	T1a	N0	M1b	Right - origin of primary	0	None/Unknown	No/Unknown	No	Yes	No	No	One primary only	4	Dead
1179078	61 years	Female	2010	Asian or Pacific Islander	C34.3-Lower lobe, lung	8140/3: Adenocarcinoma, NOS	IIIA	T2a	N2	M0	Right - origin of primary	33	Beam radiation	Yes	No	No	No	No	One primary only	74	Dead
1179148	50 years	Female	2010	Asian or Pacific Islander	C34.1-Upper lobe, lung	8250/3: Bronchiolo-alveolar adenocarcinoma, NOS	IV	T3	N2	M1a	Left - origin of primary	0	None/Unknown	Yes	No	No	No	Yes	One primary only	44	Dead
1179228	76 years	Male	2010	White	C34.1-Upper lobe, lung	8560/3: Adenosquamous carcinoma	IIIA	T2a	N2	M0	Left - origin of primary	33	None/Unknown	Yes	No	No	No	No	One primary only	26	Dead
1179245	81 years	Female	2010	Black	C34.9-Lung, NOS	8140/3: Adenocarcinoma, NOS	IV	T1a	N0	M1b	Right - origin of primary	0	None/Unknown	No/Unknown	Yes	No	No	No	One primary only	9	Dead
1179411	67 years	Male	2010	Asian or Pacific Islander	C34.1-Upper lobe, lung	8070/3: Squamous cell carcinoma, NOS	IV	T2b	N2	M1b	Left - origin of primary	0	None/Unknown	No/Unknown	No	No	No	No	One primary only	12	Dead
1179491	81 years	Female	2010	White	C34.1-Upper lobe, lung	8140/3: Adenocarcinoma, NOS	IV	T4	N0	M1b	Right - origin of primary	0	Beam radiation	Yes	Yes	No	Yes	Yes	One primary only	8	Dead
1179607	57 years	Male	2010	Asian or Pacific Islander	C34.3-Lower lobe, lung	8140/3: Adenocarcinoma, NOS	IV	T4	N2	M1b	Right - origin of primary	0	Beam radiation	No/Unknown	No	Yes	No	Yes	One primary only	1	Dead
1179798	85 years	Female	2010	White	C34.1-Upper lobe, lung	8140/3: Adenocarcinoma, NOS	IIIA	T1a	N2	M0	Right - origin of primary	0	Beam radiation	No/Unknown	No	No	No	No	One primary only	6	Dead
1179806	71 years	Male	2010	White	C34.1-Upper lobe, lung	8140/3: Adenocarcinoma, NOS	IIIA	T1b	N2	M0	Right - origin of primary	33	Beam radiation	Yes	No	No	No	No	One primary only	51	Dead
1179923	73 years	Male	2010	White	C34.1-Upper lobe, lung	8140/3: Adenocarcinoma, NOS	IV	T2a	N0	M1NOS	Left - origin of primary	0	Beam radiation	No/Unknown	Yes	No	No	No	One primary only	13	Dead
1180177	72 years	Male	2010	White	C34.9-Lung, NOS	8046/3: Non-small cell carcinoma	IV	T3	N3	M1b	Paired site, but no information concerning laterality	0	Beam radiation	Yes	Yes	No	No	Yes	One primary only	3	Dead
1180216	86 years	Male	2010	White	C34.2-Middle lobe, lung	8140/3: Adenocarcinoma, NOS	IIIA	T2b	N2	M0	Right - origin of primary	0	Beam radiation	No/Unknown	No	No	No	No	One primary only	6	Dead
1180260	83 years	Female	2010	Black	C34.3-Lower lobe, lung	8070/3: Squamous cell carcinoma, NOS	IIIA	T2a	N2	M0	Right - origin of primary	0	Beam radiation	Yes	No	No	No	No	One primary only	19	Dead
1180284	51 years	Male	2010	Asian or Pacific Islander	C34.3-Lower lobe, lung	8140/3: Adenocarcinoma, NOS	IV	T2b	N2	M1b	Left - origin of primary	0	None/Unknown	Yes	Yes	No	No	No	One primary only	6	Dead
1180306	51 years	Male	2010	Asian or Pacific Islander	C34.1-Upper lobe, lung	8140/3: Adenocarcinoma, NOS	IIIA	T1b	N2	M0	Left - origin of primary	33	None/Unknown	Yes	No	No	No	No	One primary only	31	Dead
1180358	62 years	Male	2010	White	C34.0-Main bronchus	8070/3: Squamous cell carcinoma, NOS	IV	T4	N3	M1b	Left - origin of primary	0	Beam radiation	Yes	Yes	Yes	No	Yes	One primary only	11	Dead
1180548	83 years	Female	2010	White	C34.1-Upper lobe, lung	8140/3: Adenocarcinoma, NOS	IV	T3	N1	M1a	Right - origin of primary	0	None/Unknown	No/Unknown	No	No	No	No	One primary only	1	Dead
1180569	79 years	Female	2010	Asian or Pacific Islander	C34.2-Middle lobe, lung	8140/3: Adenocarcinoma, NOS	IV	T4	N2	M1b	Right - origin of primary	0	None/Unknown	Yes	Yes	No	No	No	One primary only	4	Dead
1180658	66 years	Male	2010	White	C34.1-Upper lobe, lung	8140/3: Adenocarcinoma, NOS	IV	T2b	N2	M1b	Right - origin of primary	56	None/Unknown	Yes	Yes	No	No	No	One primary only	5	Dead
1180661	64 years	Male	2010	White	C34.1-Upper lobe, lung	8070/3: Squamous cell carcinoma, NOS	IIIA	T4	N0	M0	Left - origin of primary	55	Beam radiation	Yes	No	No	No	No	One primary only	110	Alive
1180664	54 years	Female	2010	Black	C34.1-Upper lobe, lung	8140/3: Adenocarcinoma, NOS	IV	T3	N2	M1b	Left - origin of primary	0	None/Unknown	Yes	No	No	Yes	No	One primary only	3	Dead
1180667	58 years	Male	2010	White	C34.9-Lung, NOS	8560/3: Adenosquamous carcinoma	IIIB	T4	N2	M0	Right - origin of primary	33	None/Unknown	Yes	No	No	No	No	One primary only	36	Dead
1180669	75 years	Male	2010	White	C34.3-Lower lobe, lung	8140/3: Adenocarcinoma, NOS	IV	T3	N0	M1a	Right - origin of primary	0	None/Unknown	Yes	No	No	No	No	One primary only	15	Dead
1180741	84 years	Female	2010	White	C34.1-Upper lobe, lung	8046/3: Non-small cell carcinoma	IIIA	T2a	N2	M0	Left - origin of primary	0	Beam radiation	Yes	No	No	No	No	One primary only	5	Dead
1180766	80 years	Female	2010	White	C34.3-Lower lobe, lung	8140/3: Adenocarcinoma, NOS	IV	T4	N2	M1a	Left - origin of primary	0	None/Unknown	Yes	No	No	No	Yes	One primary only	8	Dead
1181064	78 years	Female	2010	White	C34.3-Lower lobe, lung	8140/3: Adenocarcinoma, NOS	IIIA	T2a	N2	M0	Right - origin of primary	0	None/Unknown	Yes	No	No	No	No	One primary only	4	Dead
1181068	66 years	Female	2010	White	C34.3-Lower lobe, lung	8046/3: Non-small cell carcinoma	IIIB	T4	N3	M0	Right - origin of primary	0	None/Unknown	Yes	No	No	No	No	One primary only	23	Dead
1181133	55 years	Male	2010	White	C34.1-Upper lobe, lung	8140/3: Adenocarcinoma, NOS	IV	T1b	N2	M1b	Right - origin of primary	0	Beam radiation	Yes	Yes	Yes	No	No	One primary only	7	Dead
1181181	62 years	Male	2010	Asian or Pacific Islander	C34.9-Lung, NOS	8041/3: Small cell carcinoma, NOS	IV	T2NOS	N0	M1b	Right - origin of primary	0	Beam radiation	Yes	No	No	No	No	One primary only	10	Dead
1181266	69 years	Male	2010	Asian or Pacific Islander	C34.1-Upper lobe, lung	8140/3: Adenocarcinoma, NOS	IIIA	T1a	N2	M0	Left - origin of primary	0	Beam radiation	Yes	No	No	No	No	One primary only	8	Dead
1181277	60 years	Male	2010	White	C34.0-Main bronchus	8041/3: Small cell carcinoma, NOS	IV	T4	N3	M1b	Left - origin of primary	0	Beam radiation	Yes	No	Yes	No	No	One primary only	16	Dead
1181325	58 years	Male	2010	Asian or Pacific Islander	C34.2-Middle lobe, lung	8140/3: Adenocarcinoma, NOS	IV	T3	N2	M1b	Right - origin of primary	0	Beam radiation	No/Unknown	Yes	No	No	Yes	One primary only	1	Dead
1181387	60 years	Female	2010	White	C34.2-Middle lobe, lung	8140/3: Adenocarcinoma, NOS	IV	T4	N3	M1b	Right - origin of primary	0	None/Unknown	No/Unknown	No	No	No	No	One primary only	1	Dead
1181786	52 years	Male	2010	White	C34.1-Upper lobe, lung	8041/3: Small cell carcinoma, NOS	IV	T4	N2	M1b	Left - origin of primary	0	None/Unknown	Yes	Yes	No	No	No	One primary only	24	Dead
1182163	73 years	Male	2010	Black	C34.3-Lower lobe, lung	8140/3: Adenocarcinoma, NOS	IV	T2a	N2	M1b	Right - origin of primary	0	Beam radiation	Yes	No	No	No	No	One primary only	115	Alive
1182174	72 years	Male	2010	Black	C34.1-Upper lobe, lung	8140/3: Adenocarcinoma, NOS	IV	T2b	N2	M1b	Right - origin of primary	0	Beam radiation	Yes	No	Yes	No	No	One primary only	13	Dead
1182182	70 years	Female	2010	Black	C34.3-Lower lobe, lung	8070/3: Squamous cell carcinoma, NOS	IIIB	T4	N2	M0	Right - origin of primary	0	None/Unknown	No/Unknown	No	No	No	No	One primary only	9	Dead
1182229	62 years	Female	2010	White	C34.3-Lower lobe, lung	8043/3: Small cell carcinoma, fusiform cell	IIIA	T3	N2	M0	Right - origin of primary	0	None/Unknown	Yes	No	No	No	No	One primary only	11	Dead
1182515	53 years	Male	2010	Black	C34.1-Upper lobe, lung	8560/3: Adenosquamous carcinoma	IIIB	T4	N3	M0	Right - origin of primary	0	Beam radiation	Yes	No	No	No	No	One primary only	13	Dead
1182542	57 years	Male	2010	Asian or Pacific Islander	C34.1-Upper lobe, lung	8140/3: Adenocarcinoma, NOS	IV	T4	N3	M1b	Right - origin of primary	0	Beam radiation	Yes	Yes	No	No	Yes	One primary only	2	Dead
1182595	79 years	Male	2010	White	C34.1-Upper lobe, lung	8046/3: Non-small cell carcinoma	IV	T4	N3	M1a	Right - origin of primary	0	None/Unknown	Yes	No	No	No	Yes	One primary only	24	Dead
1182703	45 years	Male	2010	Black	C34.1-Upper lobe, lung	8140/3: Adenocarcinoma, NOS	IV	T2a	N0	M1b	Right - origin of primary	0	Beam radiation	No/Unknown	Yes	Yes	No	No	One primary only	36	Alive
1182714	85 years	Female	2010	White	C34.9-Lung, NOS	8050/3: Papillary carcinoma, NOS	IV	T0	N2	M1b	Left - origin of primary	0	None/Unknown	No/Unknown	No	No	No	No	One primary only	1	Dead
1182715	56 years	Female	2010	Black	C34.9-Lung, NOS	8140/3: Adenocarcinoma, NOS	IV	T3	N2	M1b	Right - origin of primary	0	Beam radiation	No/Unknown	Yes	Yes	Yes	No	One primary only	1	Dead
1182745	84 years	Female	2010	White	C34.1-Upper lobe, lung	8046/3: Non-small cell carcinoma	IV	T1b	N2	M1a	Right - origin of primary	0	None/Unknown	No/Unknown	No	No	No	No	One primary only	17	Dead
1182746	71 years	Female	2010	Asian or Pacific Islander	C34.3-Lower lobe, lung	8046/3: Non-small cell carcinoma	IV	T2a	N3	M1b	Right - origin of primary	0	Beam radiation	Yes	Yes	Yes	No	No	One primary only	12	Dead
1182775	70 years	Female	2010	White	C34.3-Lower lobe, lung	8140/3: Adenocarcinoma, NOS	IV	T3	N2	M1b	Left - origin of primary	0	None/Unknown	No/Unknown	Yes	Yes	No	Yes	One primary only	3	Dead
1182777	59 years	Male	2010	Asian or Pacific Islander	C34.3-Lower lobe, lung	8046/3: Non-small cell carcinoma	IV	T1b	N2	M1b	Left - origin of primary	0	Beam radiation	Yes	Yes	Yes	No	Yes	One primary only	21	Dead
1182781	73 years	Male	2010	White	C34.1-Upper lobe, lung	8046/3: Non-small cell carcinoma	IV	T4	N2	M1a	Left - origin of primary	0	None/Unknown	Yes	No	No	No	Yes	One primary only	3	Dead
1182820	62 years	Male	2010	Asian or Pacific Islander	C34.1-Upper lobe, lung	8013/3: Large cell neuroendocrine carcinoma	IIIA	T4	N0	M0	Right - origin of primary	0	Beam radiation	Yes	No	No	No	No	One primary only	38	Dead
1182839	67 years	Male	2010	White	C34.1-Upper lobe, lung	8140/3: Adenocarcinoma, NOS	IIIA	T1b	N2	M0	Left - origin of primary	0	Beam radiation	Yes	No	No	No	No	One primary only	52	Dead
1183088	84 years	Male	2010	White	C34.3-Lower lobe, lung	8140/3: Adenocarcinoma, NOS	IV	T2a	N0	M1b	Left - origin of primary	0	Beam radiation	No/Unknown	Yes	Yes	No	No	One primary only	3	Dead
1183200	73 years	Female	2010	White	C34.1-Upper lobe, lung	8046/3: Non-small cell carcinoma	IIIB	T4	N2	M0	Left - origin of primary	0	Beam radiation	Yes	No	No	No	No	One primary only	7	Dead
1183230	72 years	Female	2010	White	C34.2-Middle lobe, lung	8046/3: Non-small cell carcinoma	IV	T1a	N2	M1b	Right - origin of primary	0	Beam radiation	Yes	No	Yes	No	No	One primary only	40	Dead
1183351	73 years	Male	2010	Black	C34.9-Lung, NOS	8140/3: Adenocarcinoma, NOS	IIIA	T4	N1	M0	Right - origin of primary	0	Beam radiation	Yes	No	No	No	No	One primary only	14	Dead
1183370	77 years	Male	2010	White	C34.3-Lower lobe, lung	8260/3: Papillary adenocarcinoma, NOS	IIIA	T3	N1	M0	Left - origin of primary	33	None/Unknown	No/Unknown	No	No	No	No	One primary only	13	Dead
1183502	75 years	Female	2010	Black	C34.1-Upper lobe, lung	8140/3: Adenocarcinoma, NOS	IV	T1a	N1	M1b	Right - origin of primary	0	Beam radiation	Yes	Yes	No	No	No	One primary only	27	Dead
1183506	50 years	Male	2010	Asian or Pacific Islander	C34.1-Upper lobe, lung	8140/3: Adenocarcinoma, NOS	IV	T3	N3	M1b	Right - origin of primary	0	None/Unknown	Yes	Yes	No	No	Yes	One primary only	44	Dead
1183512	77 years	Female	2010	White	C34.9-Lung, NOS	8046/3: Non-small cell carcinoma	IV	T3	N1	M1b	Right - origin of primary	0	Beam radiation	No/Unknown	No	Yes	No	Yes	One primary only	52	Dead
1183612	65 years	Female	2010	White	C34.1-Upper lobe, lung	8140/3: Adenocarcinoma, NOS	IIIB	T4	N3	M0	Left - origin of primary	0	Beam radiation	Yes	No	No	No	No	One primary only	7	Dead
1183770	67 years	Female	2010	Black	C34.3-Lower lobe, lung	8140/3: Adenocarcinoma, NOS	IV	T4	N0	M1b	Right - origin of primary	0	Beam radiation	Yes	Yes	Yes	No	Yes	One primary only	18	Dead
1183790	70 years	Male	2010	Black	C34.1-Upper lobe, lung	8070/3: Squamous cell carcinoma, NOS	IV	T4	N2	M1a	Right - origin of primary	0	None/Unknown	Yes	No	No	No	No	One primary only	12	Dead
1183876	77 years	Female	2010	White	C34.1-Upper lobe, lung	8010/3: Carcinoma, NOS	IIIA	T4	N1	M0	Right - origin of primary	0	None/Unknown	No/Unknown	No	No	No	No	One primary only	1	Dead
1183915	86 years	Female	2010	White	C34.1-Upper lobe, lung	8070/3: Squamous cell carcinoma, NOS	IIIB	T4	N2	M0	Left - origin of primary	0	None/Unknown	No/Unknown	No	No	No	No	One primary only	3	Dead
1183987	67 years	Male	2010	Black	C34.3-Lower lobe, lung	8140/3: Adenocarcinoma, NOS	IV	T3	N0	M1b	Left - origin of primary	0	None/Unknown	Yes	Yes	No	No	Yes	One primary only	11	Dead
1184025	70 years	Male	2011	Asian or Pacific Islander	C34.2-Middle lobe, lung	8041/3: Small cell carcinoma, NOS	IIIA	T2a	N2	M0	Right - origin of primary	0	Beam radiation	Yes	No	No	No	No	One primary only	47	Dead
1184053	67 years	Female	2011	Black	C34.0-Main bronchus	8140/3: Adenocarcinoma, NOS	IIIA	T2a	N2	M0	Right - origin of primary	0	Beam radiation	Yes	No	No	No	No	One primary only	28	Dead
1184211	87 years	Female	2011	Asian or Pacific Islander	C34.1-Upper lobe, lung	8140/3: Adenocarcinoma, NOS	IV	T2a	N2	M1b	Left - origin of primary	0	None/Unknown	Yes	No	No	No	No	One primary only	2	Dead
1184217	80 years	Male	2011	Asian or Pacific Islander	C34.3-Lower lobe, lung	8041/3: Small cell carcinoma, NOS	IIIB	T4	N3	M0	Right - origin of primary	0	Beam radiation	Yes	No	No	No	No	One primary only	6	Dead
1184223	85 years	Female	2011	Asian or Pacific Islander	C34.3-Lower lobe, lung	8250/3: Bronchiolo-alveolar adenocarcinoma, NOS	IV	T4	N0	M1b	Left - origin of primary	0	None/Unknown	No/Unknown	No	Yes	No	No	One primary only	4	Dead
1184261	78 years	Male	2010	Asian or Pacific Islander	C34.1-Upper lobe, lung	8046/3: Non-small cell carcinoma	IV	T4	N2	M1a	Left - origin of primary	0	Beam radiation	No/Unknown	No	No	No	No	One primary only	2	Dead
1184264	80 years	Male	2010	Asian or Pacific Islander	C34.1-Upper lobe, lung	8070/3: Squamous cell carcinoma, NOS	IIIA	T1b	N2	M0	Left - origin of primary	0	Beam radiation	Yes	No	No	No	No	One primary only	15	Dead
1184270	81 years	Male	2010	White	C34.1-Upper lobe, lung	8140/3: Adenocarcinoma, NOS	IV	T3	N2	M1a	Left - origin of primary	0	None/Unknown	No/Unknown	No	No	No	No	One primary only	1	Dead
1184286	73 years	Male	2010	Asian or Pacific Islander	C34.1-Upper lobe, lung	8046/3: Non-small cell carcinoma	IV	T4	N3	M1a	Right - origin of primary	0	None/Unknown	Yes	No	No	No	Yes	One primary only	2	Dead
1184320	63 years	Female	2010	White	C34.9-Lung, NOS	8140/3: Adenocarcinoma, NOS	IV	T3	N2	M1a	Left - origin of primary	0	None/Unknown	Yes	No	No	No	No	One primary only	9	Dead
1184339	66 years	Female	2010	White	C34.9-Lung, NOS	8140/3: Adenocarcinoma, NOS	IIIB	T3	N3	M0	Paired site, but no information concerning laterality	0	None/Unknown	Yes	No	No	No	No	One primary only	14	Dead
1184473	63 years	Female	2011	White	C34.1-Upper lobe, lung	8140/3: Adenocarcinoma, NOS	IV	T2b	N2	M1b	Left - origin of primary	0	Beam radiation	No/Unknown	Yes	No	No	No	One primary only	2	Dead
1184499	60 years	Female	2011	White	C34.3-Lower lobe, lung	8046/3: Non-small cell carcinoma	IV	T2a	N1	M1b	Left - origin of primary	0	None/Unknown	Yes	No	No	Yes	No	One primary only	7	Dead
1184512	75 years	Male	2011	White	C34.1-Upper lobe, lung	8041/3: Small cell carcinoma, NOS	IIIA	T1b	N2	M0	Left - origin of primary	0	None/Unknown	Yes	No	No	No	No	One primary only	2	Dead
1184549	77 years	Female	2011	White	C34.1-Upper lobe, lung	8140/3: Adenocarcinoma, NOS	IV	T4	N2	M1b	Right - origin of primary	0	Beam radiation	Yes	Yes	No	No	No	One primary only	23	Dead
1184621	66 years	Female	2011	White	C34.3-Lower lobe, lung	8140/3: Adenocarcinoma, NOS	IIIA	T1a	N2	M0	Right - origin of primary	0	Beam radiation	Yes	No	No	No	No	One primary only	107	Alive
1184663	58 years	Male	2011	White	C34.9-Lung, NOS	8490/3: Signet ring cell carcinoma	IV	T4	N2	M1b	Right - origin of primary	0	None/Unknown	Yes	No	No	No	No	One primary only	8	Dead
1184747	58 years	Female	2011	Asian or Pacific Islander	C34.3-Lower lobe, lung	8140/3: Adenocarcinoma, NOS	IV	T2a	N0	M1b	Left - origin of primary	0	None/Unknown	Yes	Yes	No	Yes	No	One primary only	6	Dead
1184823	71 years	Female	2010	White	C34.1-Upper lobe, lung	8070/3: Squamous cell carcinoma, NOS	IV	T4	N0	M1b	Left - origin of primary	0	None/Unknown	Yes	No	No	No	No	One primary only	2	Dead
1184965	77 years	Female	2011	Black	C34.1-Upper lobe, lung	8140/3: Adenocarcinoma, NOS	IV	T1a	N3	M1a	Left - origin of primary	0	None/Unknown	No/Unknown	No	No	No	No	One primary only	4	Dead
1185016	69 years	Male	2011	White	C34.3-Lower lobe, lung	8046/3: Non-small cell carcinoma	IIIA	T4	N1	M0	Left - origin of primary	0	Beam radiation	Yes	No	No	No	No	One primary only	5	Dead
1185136	50 years	Male	2011	Black	C34.9-Lung, NOS	8140/3: Adenocarcinoma, NOS	IV	T0	N2	M1b	Paired site, but no information concerning laterality	0	None/Unknown	Yes	No	No	No	No	One primary only	6	Dead
1185137	43 years	Male	2011	White	C34.3-Lower lobe, lung	8010/3: Carcinoma, NOS	IV	T1b	N2	M1b	Right - origin of primary	0	None/Unknown	Yes	No	No	Yes	No	One primary only	8	Dead
1185158	82 years	Female	2011	Asian or Pacific Islander	C34.1-Upper lobe, lung	8010/3: Carcinoma, NOS	IV	T4	N2	M1b	Left - origin of primary	0	None/Unknown	No/Unknown	No	Yes	No	No	One primary only	2	Dead
1185164	73 years	Male	2011	Asian or Pacific Islander	C34.1-Upper lobe, lung	8046/3: Non-small cell carcinoma	IV	T4	N3	M1b	Right - origin of primary	0	Beam radiation	Yes	No	No	No	No	One primary only	66	Dead
1185241	76 years	Male	2011	White	C34.1-Upper lobe, lung	8046/3: Non-small cell carcinoma	IV	T2a	N2	M1b	Left - origin of primary	0	None/Unknown	Yes	No	No	No	No	One primary only	13	Dead
1185274	81 years	Female	2011	Asian or Pacific Islander	C34.3-Lower lobe, lung	8070/3: Squamous cell carcinoma, NOS	IV	T3	N3	M1a	Left - origin of primary	0	Beam radiation	Yes	No	No	No	Yes	One primary only	33	Dead
1185281	67 years	Female	2011	Asian or Pacific Islander	C34.1-Upper lobe, lung	8140/3: Adenocarcinoma, NOS	IV	T1b	N3	M1b	Left - origin of primary	0	Beam radiation	No/Unknown	No	No	No	No	One primary only	10	Dead
1185307	69 years	Male	2011	White	C34.1-Upper lobe, lung	8140/3: Adenocarcinoma, NOS	IV	T1b	N0	M1b	Right - origin of primary	0	Beam radiation	Yes	Yes	No	No	No	One primary only	34	Dead
1185314	75 years	Male	2011	White	C34.3-Lower lobe, lung	8140/3: Adenocarcinoma, NOS	IV	T4	N2	M1b	Right - origin of primary	0	None/Unknown	No/Unknown	No	Yes	No	Yes	One primary only	1	Dead
1185334	64 years	Male	2011	Asian or Pacific Islander	C34.3-Lower lobe, lung	8140/3: Adenocarcinoma, NOS	IV	T4	N2	M1b	Left - origin of primary	0	None/Unknown	No/Unknown	Yes	No	Yes	No	One primary only	1	Dead
1185441	79 years	Male	2010	White	C34.1-Upper lobe, lung	8070/3: Squamous cell carcinoma, NOS	IV	T3	N1	M1a	Right - origin of primary	0	None/Unknown	Yes	No	No	No	Yes	One primary only	11	Dead
1185498	74 years	Female	2010	Black	C34.1-Upper lobe, lung	8140/3: Adenocarcinoma, NOS	IV	T4	N2	M1b	Left - origin of primary	0	Beam radiation	No/Unknown	Yes	No	No	No	One primary only	3	Dead
1185601	66 years	Female	2011	White	C34.3-Lower lobe, lung	8140/3: Adenocarcinoma, NOS	IIIA	T4	N0	M0	Right - origin of primary	33	None/Unknown	Yes	No	No	No	No	One primary only	40	Dead
1185635	56 years	Female	2010	White	C34.1-Upper lobe, lung	8140/3: Adenocarcinoma, NOS	IV	T3	N3	M1a	Left - origin of primary	0	None/Unknown	No/Unknown	No	No	No	Yes	One primary only	2	Dead
1185669	60 years	Male	2011	White	C34.1-Upper lobe, lung	8046/3: Non-small cell carcinoma	IV	T4	N3	M1b	Right - origin of primary	0	Beam radiation	Yes	No	Yes	No	No	One primary only	24	Dead
1185758	40 years	Male	2010	White	C34.0-Main bronchus	8041/3: Small cell carcinoma, NOS	IV	T3	N2	M1b	Right - origin of primary	0	None/Unknown	No/Unknown	Yes	No	No	No	One primary only	3	Dead
1185800	76 years	Male	2010	Asian or Pacific Islander	C34.3-Lower lobe, lung	8140/3: Adenocarcinoma, NOS	IIIA	T1b	N2	M0	Right - origin of primary	0	None/Unknown	Yes	No	No	No	No	One primary only	38	Dead
1185803	65 years	Male	2010	Asian or Pacific Islander	C34.1-Upper lobe, lung	8140/3: Adenocarcinoma, NOS	IIIA	T3	N2	M0	Right - origin of primary	0	Beam radiation	Yes	No	No	No	No	One primary only	32	Dead
1185866	60 years	Male	2010	Asian or Pacific Islander	C34.3-Lower lobe, lung	8046/3: Non-small cell carcinoma	IIIB	T2b	N3	M0	Left - origin of primary	0	None/Unknown	Yes	No	No	No	No	One primary only	9	Dead
1185867	71 years	Male	2010	White	C34.1-Upper lobe, lung	8560/3: Adenosquamous carcinoma	IV	T3	N2	M1b	Left - origin of primary	0	Radiation, NOS method or source not specified	No/Unknown	Yes	No	No	No	One primary only	12	Dead
1185868	77 years	Male	2010	Asian or Pacific Islander	C34.1-Upper lobe, lung	8041/3: Small cell carcinoma, NOS	IV	T1b	N1	M1b	Right - origin of primary	0	Radiation, NOS method or source not specified	Yes	Yes	Yes	Yes	No	One primary only	15	Dead
1185935	40 years	Male	2010	White	C34.1-Upper lobe, lung	8140/3: Adenocarcinoma, NOS	IV	T4	N2	M1b	Right - origin of primary	0	None/Unknown	Yes	No	No	No	Yes	One primary only	19	Dead
1185938	80 years	Male	2010	White	C34.1-Upper lobe, lung	8070/3: Squamous cell carcinoma, NOS	IIIB	T4	N2	M0	Left - origin of primary	0	Beam radiation	Yes	No	No	No	No	One primary only	16	Dead
1186009	63 years	Female	2011	White	C34.1-Upper lobe, lung	8140/3: Adenocarcinoma, NOS	IV	T1a	N2	M1b	Right - origin of primary	0	Beam radiation	No/Unknown	Yes	No	No	No	One primary only	2	Dead
1186035	65 years	Male	2010	White	C34.1-Upper lobe, lung	8140/3: Adenocarcinoma, NOS	IV	T1a	N2	M1b	Right - origin of primary	0	Beam radiation	Yes	No	No	No	No	One primary only	20	Dead
1186045	74 years	Female	2010	White	C34.1-Upper lobe, lung	8070/3: Squamous cell carcinoma, NOS	IV	T4	N0	M1a	Left - origin of primary	0	Beam radiation	No/Unknown	No	No	No	No	One primary only	22	Dead
1186047	62 years	Male	2011	White	C34.1-Upper lobe, lung	8140/3: Adenocarcinoma, NOS	IV	T4	N3	M1b	Right - origin of primary	0	None/Unknown	Yes	Yes	No	Yes	No	One primary only	10	Dead
1186087	64 years	Male	2010	Black	C34.0-Main bronchus	8046/3: Non-small cell carcinoma	IV	T3	N3	M1b	Right - origin of primary	0	Beam radiation	Yes	Yes	No	No	No	One primary only	4	Dead
1186100	66 years	Female	2011	White	C34.1-Upper lobe, lung	8140/3: Adenocarcinoma, NOS	IIIA	T3	N2	M0	Right - origin of primary	0	None/Unknown	Yes	No	No	No	No	One primary only	75	Dead
1186124	81 years	Female	2010	White	C34.3-Lower lobe, lung	8560/3: Adenosquamous carcinoma	IV	T2a	N0	M1b	Right - origin of primary	33	Beam radiation	No/Unknown	No	Yes	No	No	One primary only	10	Dead
1186125	80 years	Male	2010	Asian or Pacific Islander	C34.1-Upper lobe, lung	8046/3: Non-small cell carcinoma	IV	T1b	N0	M1b	Left - origin of primary	0	Beam radiation	Yes	Yes	No	Yes	No	One primary only	4	Dead
1186303	81 years	Female	2011	White	C34.9-Lung, NOS	8140/3: Adenocarcinoma, NOS	IV	T4	N1	M1b	Left - origin of primary	0	None/Unknown	Yes	Yes	No	No	No	One primary only	8	Dead
1186331	68 years	Male	2010	Asian or Pacific Islander	C34.2-Middle lobe, lung	8073/3: Squamous cell carcinoma, small cell, nonkeratinizing	IIIA	T4	N0	M0	Right - origin of primary	45	Beam radiation	Yes	No	No	No	No	One primary only	81	Dead
1186452	66 years	Female	2010	White	C34.1-Upper lobe, lung	8140/3: Adenocarcinoma, NOS	IV	T1b	N2	M1b	Left - origin of primary	0	None/Unknown	Yes	Yes	No	No	Yes	One primary only	7	Dead
1186453	83 years	Male	2010	Asian or Pacific Islander	C34.1-Upper lobe, lung	8070/3: Squamous cell carcinoma, NOS	IV	T3	N2	M1b	Left - origin of primary	0	Beam radiation	Yes	Yes	No	Yes	No	One primary only	5	Dead
1186456	56 years	Male	2010	Black	C34.1-Upper lobe, lung	8070/3: Squamous cell carcinoma, NOS	IV	T3	N1	M1b	Left - origin of primary	0	Beam radiation	Yes	No	Yes	No	No	One primary only	8	Dead
1186475	41 years	Male	2010	White	C34.1-Upper lobe, lung	8140/3: Adenocarcinoma, NOS	IIIA	T2b	N2	M0	Right - origin of primary	0	None/Unknown	No/Unknown	No	No	No	No	One primary only	109	Alive
1186510	81 years	Female	2010	White	C34.3-Lower lobe, lung	8140/3: Adenocarcinoma, NOS	IIIA	T3	N2	M0	Right - origin of primary	0	Beam radiation	Yes	No	No	No	No	One primary only	17	Dead
1186524	52 years	Female	2010	White	C34.1-Upper lobe, lung	8140/3: Adenocarcinoma, NOS	IV	T4	N3	M1b	Right - origin of primary	0	Beam radiation	No/Unknown	Yes	Yes	Yes	Yes	One primary only	1	Dead
1186538	69 years	Female	2010	White	C34.1-Upper lobe, lung	8140/3: Adenocarcinoma, NOS	IV	T3	N2	M1a	Right - origin of primary	0	None/Unknown	No/Unknown	No	No	No	No	One primary only	2	Dead
1186552	65 years	Male	2010	White	C34.3-Lower lobe, lung	8070/3: Squamous cell carcinoma, NOS	IV	T4	N0	M1a	Right - origin of primary	0	None/Unknown	No/Unknown	No	No	No	Yes	One primary only	27	Dead
1186559	81 years	Male	2010	Black	C34.1-Upper lobe, lung	8140/3: Adenocarcinoma, NOS	IV	T2b	N2	M1b	Left - origin of primary	0	None/Unknown	No/Unknown	Yes	No	Yes	No	One primary only	1	Dead
1186563	56 years	Male	2010	Asian or Pacific Islander	C34.1-Upper lobe, lung	8046/3: Non-small cell carcinoma	IV	T2b	N2	M1b	Right - origin of primary	0	Beam radiation	No/Unknown	No	Yes	No	No	One primary only	1	Dead
1186581	86 years	Male	2010	White	C34.1-Upper lobe, lung	8070/3: Squamous cell carcinoma, NOS	IV	T3	N2	M1b	Right - origin of primary	0	None/Unknown	Yes	No	No	Yes	No	One primary only	4	Dead
1186585	68 years	Female	2010	White	C34.1-Upper lobe, lung	8070/3: Squamous cell carcinoma, NOS	IV	T3	N1	M1b	Right - origin of primary	0	None/Unknown	No/Unknown	No	No	No	No	One primary only	11	Dead
1186615	50 years	Female	2010	White	C34.3-Lower lobe, lung	8140/3: Adenocarcinoma, NOS	IV	T1b	N0	M1b	Left - origin of primary	21	Beam radiation	Yes	No	Yes	No	Yes	One primary only	111	Alive
1186693	76 years	Male	2010	White	C34.3-Lower lobe, lung	8070/3: Squamous cell carcinoma, NOS	IV	T4	N2	M1b	Left - origin of primary	0	Beam radiation	Yes	Yes	Yes	Yes	Yes	One primary only	21	Dead
1186695	76 years	Male	2010	White	C34.9-Lung, NOS	8140/3: Adenocarcinoma, NOS	IV	T4	N3	M1b	Right - origin of primary	0	None/Unknown	Yes	Yes	No	No	No	One primary only	1	Dead
1186700	63 years	Female	2011	White	C34.2-Middle lobe, lung	8046/3: Non-small cell carcinoma	IV	T2a	N3	M1b	Right - origin of primary	0	Beam radiation	No/Unknown	No	No	No	No	One primary only	2	Dead
1186817	80 years	Female	2011	Asian or Pacific Islander	C34.1-Upper lobe, lung	8480/3: Mucinous adenocarcinoma	IIIB	T3	N3	M0	Right - origin of primary	0	None/Unknown	Yes	No	No	No	No	One primary only	91	Dead
1187126	51 years	Male	2011	Asian or Pacific Islander	C34.1-Upper lobe, lung	8140/3: Adenocarcinoma, NOS	IV	T3	N2	M1b	Right - origin of primary	0	Beam radiation	Yes	Yes	No	No	No	One primary only	2	Dead
1187130	74 years	Female	2010	Asian or Pacific Islander	C34.9-Lung, NOS	8140/3: Adenocarcinoma, NOS	IV	T2b	N2	M1b	Right - origin of primary	0	None/Unknown	No/Unknown	No	No	Yes	Yes	One primary only	1	Dead
1187185	63 years	Female	2011	White	C34.1-Upper lobe, lung	8480/3: Mucinous adenocarcinoma	IV	T2a	N1	M1b	Left - origin of primary	0	None/Unknown	No/Unknown	Yes	No	No	No	One primary only	3	Dead
1187223	76 years	Male	2011	White	C34.1-Upper lobe, lung	8140/3: Adenocarcinoma, NOS	IV	T4	N2	M1b	Right - origin of primary	0	Beam radiation	Yes	No	No	No	No	One primary only	34	Dead
1187396	62 years	Male	2011	White	C34.9-Lung, NOS	8046/3: Non-small cell carcinoma	IV	T4	N3	M1b	Right - origin of primary	0	Beam radiation	Yes	No	Yes	No	Yes	One primary only	2	Dead
1187463	56 years	Female	2010	Black	C34.1-Upper lobe, lung	8140/3: Adenocarcinoma, NOS	IIIA	T1a	N2	M0	Right - origin of primary	33	None/Unknown	Yes	No	No	No	No	One primary only	61	Dead
1187600	81 years	Female	2011	White	C34.1-Upper lobe, lung	8041/3: Small cell carcinoma, NOS	IIIB	T4	N2	M0	Right - origin of primary	0	None/Unknown	Yes	No	No	No	No	One primary only	1	Dead
1187676	42 years	Male	2011	Asian or Pacific Islander	C34.9-Lung, NOS	8041/3: Small cell carcinoma, NOS	IV	T4	N0	M1a	Right - origin of primary	0	Beam radiation	Yes	No	No	No	No	One primary only	10	Dead
1187721	73 years	Male	2010	White	C34.9-Lung, NOS	8250/3: Bronchiolo-alveolar adenocarcinoma, NOS	IV	T4	N0	M1a	Right - origin of primary	0	None/Unknown	No/Unknown	No	No	No	Yes	One primary only	26	Dead
1187783	61 years	Female	2011	Black	C34.1-Upper lobe, lung	8070/3: Squamous cell carcinoma, NOS	IV	T1a	N2	M1b	Right - origin of primary	0	Beam radiation	Yes	No	Yes	No	No	One primary only	33	Dead
1187899	81 years	Male	2011	White	C34.1-Upper lobe, lung	8140/3: Adenocarcinoma, NOS	IV	T1b	N2	M1b	Left - origin of primary	0	Beam radiation	Yes	Yes	Yes	No	No	One primary only	4	Dead
1187910	63 years	Female	2011	White	C34.1-Upper lobe, lung	8140/3: Adenocarcinoma, NOS	IV	T4	N2	M1b	Right - origin of primary	0	Beam radiation	Yes	Yes	No	Yes	No	One primary only	1	Dead
1187944	73 years	Female	2010	White	C34.9-Lung, NOS	8010/3: Carcinoma, NOS	IV	T3	N2	M1b	Paired site, but no information concerning laterality	0	None/Unknown	Yes	No	Yes	No	No	One primary only	1	Dead
1187947	52 years	Male	2010	Asian or Pacific Islander	C34.1-Upper lobe, lung	8140/3: Adenocarcinoma, NOS	IV	T4	N2	M1a	Left - origin of primary	0	Beam radiation	Yes	No	No	No	Yes	One primary only	20	Dead
1188021	52 years	Female	2010	White	C34.2-Middle lobe, lung	8046/3: Non-small cell carcinoma	IIIB	T4	N2	M0	Right - origin of primary	0	Beam radiation	Yes	No	No	No	No	One primary only	10	Dead
1188046	68 years	Male	2010	Asian or Pacific Islander	C34.0-Main bronchus	8070/3: Squamous cell carcinoma, NOS	IV	T3	N3	M1b	Left - origin of primary	0	Beam radiation	No/Unknown	No	Yes	No	No	One primary only	1	Dead
1188078	46 years	Female	2010	Asian or Pacific Islander	C34.1-Upper lobe, lung	8140/3: Adenocarcinoma, NOS	IIIA	T1a	N2	M0	Right - origin of primary	33	None/Unknown	Yes	No	No	No	No	One primary only	108	Alive
1188100	74 years	Male	2010	White	C34.1-Upper lobe, lung	8046/3: Non-small cell carcinoma	IV	T2a	N1	M1b	Left - origin of primary	0	Beam radiation	Yes	Yes	No	No	No	One primary only	4	Dead
1188167	78 years	Female	2010	White	C34.1-Upper lobe, lung	8046/3: Non-small cell carcinoma	IIIB	T4	N3	M0	Left - origin of primary	0	Beam radiation	Yes	No	No	No	No	One primary only	29	Dead
1188196	74 years	Female	2011	White	C34.1-Upper lobe, lung	8041/3: Small cell carcinoma, NOS	IIIA	T1a	N2	M0	Left - origin of primary	0	Beam radiation	Yes	No	No	No	No	One primary only	10	Dead
1188552	66 years	Male	2011	White	C34.1-Upper lobe, lung	8140/3: Adenocarcinoma, NOS	IV	T2a	N2	M1a	Right - origin of primary	21	None/Unknown	Yes	No	No	No	Yes	One primary only	16	Dead
1188663	62 years	Male	2011	Black	C34.3-Lower lobe, lung	8041/3: Small cell carcinoma, NOS	IIIA	T4	N1	M0	Right - origin of primary	0	Beam radiation	Yes	No	No	No	No	One primary only	10	Dead
1188727	85 years	Male	2011	Asian or Pacific Islander	C34.3-Lower lobe, lung	8140/3: Adenocarcinoma, NOS	IV	T2a	N2	M1b	Right - origin of primary	0	Beam radiation	Yes	Yes	Yes	Yes	Yes	One primary only	34	Dead
1188786	88 years	Male	2011	Asian or Pacific Islander	C34.3-Lower lobe, lung	8070/3: Squamous cell carcinoma, NOS	IV	T2a	N0	M1a	Right - origin of primary	0	Beam radiation	No/Unknown	No	No	No	No	One primary only	12	Dead
1188787	71 years	Male	2011	Asian or Pacific Islander	C34.0-Main bronchus	8070/3: Squamous cell carcinoma, NOS	IV	T4	N2	M1a	Right - origin of primary	0	Beam radiation	Yes	No	No	No	No	One primary only	18	Dead
1188798	73 years	Male	2011	Asian or Pacific Islander	C34.1-Upper lobe, lung	8140/3: Adenocarcinoma, NOS	IV	T1b	N3	M1b	Left - origin of primary	0	None/Unknown	No/Unknown	No	Yes	No	No	One primary only	1	Dead
1188824	76 years	Female	2011	White	C34.1-Upper lobe, lung	8140/3: Adenocarcinoma, NOS	IV	T2a	N0	M1b	Left - origin of primary	0	None/Unknown	Yes	Yes	No	No	No	One primary only	1	Dead
1188855	55 years	Male	2011	Black	C34.1-Upper lobe, lung	8041/3: Small cell carcinoma, NOS	IIIA	T4	N1	M0	Left - origin of primary	0	Beam radiation	Yes	No	No	No	No	One primary only	13	Dead
1188901	78 years	Female	2010	White	C34.9-Lung, NOS	8480/3: Mucinous adenocarcinoma	IV	T4	N2	M1a	Left - origin of primary	0	None/Unknown	No/Unknown	No	No	No	Yes	One primary only	1	Dead
1188921	86 years	Male	2010	Asian or Pacific Islander	C34.1-Upper lobe, lung	8070/3: Squamous cell carcinoma, NOS	IV	T4	N3	M1b	Left - origin of primary	0	Beam radiation	Yes	Yes	No	No	No	One primary only	9	Dead
1189083	70 years	Female	2011	White	C34.1-Upper lobe, lung	8070/3: Squamous cell carcinoma, NOS	IV	T2b	N0	M1b	Left - origin of primary	0	None/Unknown	Yes	No	Yes	Yes	No	One primary only	2	Dead
1189128	53 years	Male	2011	White	C34.0-Main bronchus	8070/3: Squamous cell carcinoma, NOS	IIIA	T4	N0	M0	Left - origin of primary	0	Beam radiation	Yes	No	No	No	No	One primary only	13	Dead
1189257	63 years	Male	2010	White	C34.1-Upper lobe, lung	8140/3: Adenocarcinoma, NOS	IV	T2a	N2	M1b	Left - origin of primary	0	Beam radiation	Yes	Yes	No	No	No	One primary only	2	Dead
1189335	71 years	Male	2010	White	C34.1-Upper lobe, lung	8140/3: Adenocarcinoma, NOS	IV	T3	N0	M1b	Right - origin of primary	0	None/Unknown	No/Unknown	Yes	No	No	No	One primary only	2	Dead
1189394	77 years	Male	2010	Black	C34.1-Upper lobe, lung	8071/3: Squamous cell carcinoma, keratinizing, NOS	IV	T3	N2	M1a	Right - origin of primary	0	None/Unknown	No/Unknown	No	No	No	Yes	One primary only	8	Dead
1189403	60 years	Male	2011	Asian or Pacific Islander	C34.1-Upper lobe, lung	8560/3: Adenosquamous carcinoma	IIIB	T4	N2	M0	Left - origin of primary	0	None/Unknown	Yes	No	No	No	No	One primary only	11	Dead
1189419	80 years	Male	2011	Asian or Pacific Islander	C34.1-Upper lobe, lung	8140/3: Adenocarcinoma, NOS	IV	T4	N2	M1b	Left - origin of primary	0	None/Unknown	No/Unknown	Yes	No	Yes	Yes	One primary only	1	Dead
1189534	72 years	Female	2010	White	C34.1-Upper lobe, lung	8140/3: Adenocarcinoma, NOS	IV	T3	N0	M1a	Right - origin of primary	21	None/Unknown	Yes	No	No	No	Yes	One primary only	35	Dead
1189537	79 years	Female	2010	Asian or Pacific Islander	C34.1-Upper lobe, lung	8140/3: Adenocarcinoma, NOS	IV	T4	N2	M1a	Left - origin of primary	0	None/Unknown	Yes	No	No	No	No	One primary only	24	Dead
1189546	64 years	Female	2010	White	C34.1-Upper lobe, lung	8046/3: Non-small cell carcinoma	IV	T4	N3	M1a	Right - origin of primary	0	None/Unknown	No/Unknown	No	No	No	No	One primary only	1	Dead
1189561	69 years	Male	2010	Asian or Pacific Islander	C34.3-Lower lobe, lung	8140/3: Adenocarcinoma, NOS	IV	T4	N0	M1b	Right - origin of primary	0	Beam radiation	No/Unknown	Yes	No	Yes	Yes	One primary only	2	Dead
1189655	65 years	Male	2011	White	C34.1-Upper lobe, lung	8140/3: Adenocarcinoma, NOS	IV	T3	N2	M1b	Left - origin of primary	0	None/Unknown	No/Unknown	Yes	No	No	Yes	One primary only	1	Dead
1189681	55 years	Female	2011	White	C34.1-Upper lobe, lung	8046/3: Non-small cell carcinoma	IV	T4	N2	M1b	Left - origin of primary	0	Beam radiation	Yes	No	No	No	No	One primary only	1	Dead
1189914	80 years	Male	2010	Black	C34.1-Upper lobe, lung	8046/3: Non-small cell carcinoma	IV	T4	N2	M1a	Left - origin of primary	0	None/Unknown	Yes	No	No	No	No	One primary only	10	Dead
1189989	67 years	Female	2011	Asian or Pacific Islander	C34.9-Lung, NOS	8140/3: Adenocarcinoma, NOS	IV	T4	N3	M1a	Left - origin of primary	0	None/Unknown	Yes	Yes	No	No	No	One primary only	7	Dead
1189991	71 years	Female	2011	Asian or Pacific Islander	C34.1-Upper lobe, lung	8140/3: Adenocarcinoma, NOS	IV	T4	N2	M1b	Left - origin of primary	0	Beam radiation	Yes	Yes	Yes	No	No	One primary only	1	Dead
1190047	78 years	Male	2010	White	C34.1-Upper lobe, lung	8070/3: Squamous cell carcinoma, NOS	IIIB	T4	N3	M0	Right - origin of primary	0	None/Unknown	Yes	No	No	No	No	One primary only	10	Dead
1190054	66 years	Male	2011	White	C34.9-Lung, NOS	8140/3: Adenocarcinoma, NOS	IV	T3	N0	M1b	Left - origin of primary	0	None/Unknown	No/Unknown	No	No	Yes	No	One primary only	2	Dead
1190082	82 years	Male	2010	Asian or Pacific Islander	C34.1-Upper lobe, lung	8140/3: Adenocarcinoma, NOS	IV	T3	N3	M1b	Right - origin of primary	0	None/Unknown	No/Unknown	No	No	No	No	One primary only	4	Dead
1190088	80 years	Female	2010	White	C34.3-Lower lobe, lung	8070/3: Squamous cell carcinoma, NOS	IIIA	T3	N1	M0	Right - origin of primary	0	Beam radiation	No/Unknown	No	No	No	No	One primary only	2	Dead
1190093	63 years	Male	2011	Asian or Pacific Islander	C34.1-Upper lobe, lung	8140/3: Adenocarcinoma, NOS	IV	T4	N3	M1b	Right - origin of primary	0	None/Unknown	Yes	No	No	No	No	One primary only	2	Dead
1190258	64 years	Female	2011	White	C34.1-Upper lobe, lung	8041/3: Small cell carcinoma, NOS	IIIA	T2a	N2	M0	Right - origin of primary	0	Beam radiation	Yes	No	No	No	No	One primary only	17	Dead
1190265	76 years	Female	2011	White	C34.3-Lower lobe, lung	8070/3: Squamous cell carcinoma, NOS	IIIA	T3	N2	M0	Left - origin of primary	0	Beam radiation	No/Unknown	No	No	No	No	One primary only	10	Dead
1190270	82 years	Female	2011	White	C34.3-Lower lobe, lung	8070/3: Squamous cell carcinoma, NOS	IIIB	T2NOS	N3	M0	Right - origin of primary	0	None/Unknown	No/Unknown	No	No	No	No	One primary only	15	Dead
1190311	44 years	Female	2010	White	C34.1-Upper lobe, lung	8140/3: Adenocarcinoma, NOS	IV	T3	N0	M1b	Right - origin of primary	0	None/Unknown	Yes	No	Yes	No	No	One primary only	57	Dead
1190340	78 years	Male	2010	Black	C34.1-Upper lobe, lung	8140/3: Adenocarcinoma, NOS	IV	T2a	N3	M1b	Left - origin of primary	0	None/Unknown	Yes	No	No	No	No	One primary only	109	Dead
1190377	44 years	Male	2011	White	C34.8-Overlapping lesion of lung	8481/3: Mucin-producing adenocarcinoma	IV	T2b	N3	M1b	Left - origin of primary	0	None/Unknown	Yes	No	No	No	No	One primary only	47	Dead
1190424	87 years	Male	2010	White	C34.1-Upper lobe, lung	8070/3: Squamous cell carcinoma, NOS	IIIA	T4	N0	M0	Left - origin of primary	0	None/Unknown	Yes	No	No	No	No	One primary only	4	Dead
1190428	66 years	Female	2010	Asian or Pacific Islander	C34.1-Upper lobe, lung	8140/3: Adenocarcinoma, NOS	IV	T2b	N3	M1b	Left - origin of primary	0	None/Unknown	No/Unknown	No	Yes	No	No	One primary only	14	Dead
1190565	79 years	Male	2010	Black	C34.1-Upper lobe, lung	8046/3: Non-small cell carcinoma	IIIA	T2a	N2	M0	Right - origin of primary	0	None/Unknown	Yes	No	No	No	No	One primary only	18	Dead
1190567	62 years	Male	2010	White	C34.1-Upper lobe, lung	8046/3: Non-small cell carcinoma	IV	T4	N2	M1a	Right - origin of primary	0	Beam radiation	No/Unknown	No	No	No	No	One primary only	27	Dead
1190620	85 years	Male	2011	White	C34.3-Lower lobe, lung	8041/3: Small cell carcinoma, NOS	IV	T2b	N1	M1b	Right - origin of primary	0	Beam radiation	Yes	No	No	No	No	One primary only	28	Dead
1190623	74 years	Female	2011	White	C34.3-Lower lobe, lung	8255/3: Adenocarcinoma with mixed subtypes	IIIA	T2b	N2	M0	Right - origin of primary	33	Beam radiation	Yes	No	No	No	No	One primary only	12	Dead
1190974	78 years	Male	2011	White	C34.0-Main bronchus	8041/3: Small cell carcinoma, NOS	IV	T3	N2	M1b	Right - origin of primary	0	None/Unknown	Yes	Yes	Yes	No	No	One primary only	5	Dead
1191033	74 years	Male	2011	White	C34.0-Main bronchus	8140/3: Adenocarcinoma, NOS	IIIA	T1a	N2	M0	Right - origin of primary	0	Beam radiation	Yes	No	No	No	No	One primary only	16	Dead
1191083	70 years	Male	2011	Asian or Pacific Islander	C34.1-Upper lobe, lung	8140/3: Adenocarcinoma, NOS	IV	T4	N3	M1b	Left - origin of primary	0	None/Unknown	Yes	No	Yes	No	No	One primary only	2	Dead
1191127	40 years	Male	2011	White	C34.1-Upper lobe, lung	8046/3: Non-small cell carcinoma	IV	T4	N2	M1a	Left - origin of primary	0	Beam radiation	Yes	No	No	No	Yes	One primary only	10	Dead
1191186	83 years	Male	2010	Asian or Pacific Islander	C34.1-Upper lobe, lung	8140/3: Adenocarcinoma, NOS	IV	T2a	N3	M1a	Left - origin of primary	0	None/Unknown	Yes	No	No	No	No	One primary only	48	Dead
1191267	71 years	Male	2010	Black	C34.1-Upper lobe, lung	8010/3: Carcinoma, NOS	IIIA	T3	N1	M0	Right - origin of primary	0	None/Unknown	No/Unknown	No	No	No	No	One primary only	5	Dead
1191408	65 years	Male	2010	Black	C34.3-Lower lobe, lung	8046/3: Non-small cell carcinoma	IV	T2a	N0	M1b	Right - origin of primary	0	Beam radiation	Yes	No	Yes	No	No	One primary only	3	Dead
1191585	54 years	Female	2010	Asian or Pacific Islander	C34.8-Overlapping lesion of lung	8140/3: Adenocarcinoma, NOS	IV	T4	N2	M1b	Right - origin of primary	0	Beam radiation	No/Unknown	No	Yes	Yes	Yes	One primary only	7	Dead
1191596	78 years	Male	2011	White	C34.1-Upper lobe, lung	8041/3: Small cell carcinoma, NOS	IV	T2b	N2	M1b	Right - origin of primary	0	Beam radiation	Yes	No	No	No	No	One primary only	4	Dead
1191600	69 years	Male	2010	White	C34.1-Upper lobe, lung	8070/3: Squamous cell carcinoma, NOS	IIIB	T4	N2	M0	Left - origin of primary	0	Beam radiation	Yes	No	No	No	No	One primary only	21	Dead
1191602	87 years	Female	2010	Asian or Pacific Islander	C34.1-Upper lobe, lung	8010/3: Carcinoma, NOS	IIIA	T4	N0	M0	Right - origin of primary	0	None/Unknown	No/Unknown	No	No	No	No	One primary only	15	Dead
1191610	78 years	Male	2010	White	C34.1-Upper lobe, lung	8070/3: Squamous cell carcinoma, NOS	IIIA	T3	N2	M0	Left - origin of primary	0	None/Unknown	No/Unknown	No	No	No	No	One primary only	4	Dead
1191615	78 years	Female	2010	White	C34.3-Lower lobe, lung	8046/3: Non-small cell carcinoma	IIIB	T2b	N3	M0	Left - origin of primary	0	None/Unknown	Yes	No	No	No	No	One primary only	13	Dead
1191711	74 years	Male	2011	White	C34.3-Lower lobe, lung	8140/3: Adenocarcinoma, NOS	IV	T4	N1	M1b	Left - origin of primary	0	None/Unknown	No/Unknown	No	No	Yes	No	One primary only	1	Dead
1191842	75 years	Female	2010	Black	C34.1-Upper lobe, lung	8140/3: Adenocarcinoma, NOS	IIIB	T1b	N3	M0	Right - origin of primary	0	Radiation, NOS method or source not specified	No/Unknown	No	No	No	No	One primary only	4	Dead
1192027	79 years	Male	2011	Black	C34.1-Upper lobe, lung	8070/3: Squamous cell carcinoma, NOS	IIIB	T3	N3	M0	Left - origin of primary	0	None/Unknown	No/Unknown	No	No	No	No	One primary only	7	Dead
1192118	83 years	Female	2011	Asian or Pacific Islander	C34.1-Upper lobe, lung	8140/3: Adenocarcinoma, NOS	IIIA	T2a	N2	M0	Left - origin of primary	0	Beam radiation	No/Unknown	No	No	No	No	One primary only	20	Dead
1192303	66 years	Female	2011	White	C34.3-Lower lobe, lung	8140/3: Adenocarcinoma, NOS	IIIA	T3	N1	M0	Right - origin of primary	33	None/Unknown	Yes	No	No	No	No	One primary only	87	Dead
1192372	55 years	Female	2011	Black	C34.0-Main bronchus	8046/3: Non-small cell carcinoma	IV	T4	N2	M1b	Right - origin of primary	0	Beam radiation	Yes	No	Yes	No	No	One primary only	45	Dead
1192452	52 years	Male	2011	White	C34.1-Upper lobe, lung	8140/3: Adenocarcinoma, NOS	IV	T3	N2	M1b	Left - origin of primary	0	Beam radiation	Yes	No	Yes	No	No	One primary only	12	Dead
1192505	82 years	Male	2011	White	C34.0-Main bronchus	8140/3: Adenocarcinoma, NOS	IV	T3	N3	M1b	Left - origin of primary	0	Beam radiation	No/Unknown	Yes	No	No	Yes	One primary only	2	Dead
1192527	86 years	Female	2011	Asian or Pacific Islander	C34.9-Lung, NOS	8140/3: Adenocarcinoma, NOS	IV	T3	N3	M1b	Right - origin of primary	0	Beam radiation	Yes	No	No	No	Yes	One primary only	1	Dead
1192678	82 years	Female	2010	White	C34.1-Upper lobe, lung	8070/3: Squamous cell carcinoma, NOS	IV	T3	N2	M1a	Left - origin of primary	0	None/Unknown	No/Unknown	No	No	No	Yes	One primary only	11	Dead
1192681	78 years	Male	2010	White	C34.1-Upper lobe, lung	8140/3: Adenocarcinoma, NOS	IIIA	T2a	N2	M0	Left - origin of primary	0	None/Unknown	Yes	No	No	No	No	One primary only	13	Dead
1192733	56 years	Male	2010	White	C34.3-Lower lobe, lung	8140/3: Adenocarcinoma, NOS	IV	T4	N3	M1b	Left - origin of primary	0	None/Unknown	No/Unknown	No	No	Yes	Yes	One primary only	1	Dead
1192750	69 years	Male	2010	Asian or Pacific Islander	C34.1-Upper lobe, lung	8010/3: Carcinoma, NOS	IV	T2a	N0	M1b	Left - origin of primary	0	None/Unknown	Yes	Yes	No	No	No	One primary only	3	Dead
1192751	62 years	Male	2010	White	C34.2-Middle lobe, lung	8041/3: Small cell carcinoma, NOS	IIIA	T2a	N2	M0	Right - origin of primary	0	Beam radiation	Yes	No	No	No	No	One primary only	106	Dead
1192752	67 years	Female	2010	White	C34.3-Lower lobe, lung	8140/3: Adenocarcinoma, NOS	IIIA	T2a	N2	M0	Right - origin of primary	0	Beam radiation	No/Unknown	No	No	No	No	One primary only	10	Dead
1192849	62 years	Female	2011	White	C34.3-Lower lobe, lung	8140/3: Adenocarcinoma, NOS	IV	T2a	N0	M1a	Left - origin of primary	0	None/Unknown	No/Unknown	No	No	No	No	One primary only	1	Dead
1192865	74 years	Male	2011	White	C34.1-Upper lobe, lung	8140/3: Adenocarcinoma, NOS	IIIA	T2a	N2	M0	Left - origin of primary	33	Beam radiation	Yes	No	No	No	No	One primary only	8	Dead
1192901	64 years	Female	2010	White	C34.3-Lower lobe, lung	8140/3: Adenocarcinoma, NOS	IV	T2NOS	N0	M1a	Left - origin of primary	0	None/Unknown	Yes	No	No	No	No	One primary only	9	Dead
1193003	62 years	Male	2011	Asian or Pacific Islander	C34.3-Lower lobe, lung	8010/3: Carcinoma, NOS	IV	T1a	N2	M1a	Left - origin of primary	0	None/Unknown	No/Unknown	No	No	No	Yes	One primary only	65	Alive
1193035	61 years	Male	2011	White	C34.1-Upper lobe, lung	8041/3: Small cell carcinoma, NOS	IV	T4	N3	M1b	Left - origin of primary	0	Beam radiation	No/Unknown	No	Yes	No	No	One primary only	7	Dead
1193057	65 years	Female	2011	White	C34.3-Lower lobe, lung	8041/3: Small cell carcinoma, NOS	IV	T4	N2	M1b	Right - origin of primary	0	Beam radiation	Yes	Yes	No	Yes	Yes	One primary only	5	Dead
1193233	66 years	Male	2011	White	C34.1-Upper lobe, lung	8140/3: Adenocarcinoma, NOS	IV	T2a	N2	M1b	Left - origin of primary	0	None/Unknown	Yes	Yes	No	No	No	One primary only	16	Dead
1193234	55 years	Female	2011	White	C34.1-Upper lobe, lung	8140/3: Adenocarcinoma, NOS	IIIA	T3	N1	M0	Left - origin of primary	0	Beam radiation	Yes	No	No	No	No	One primary only	61	Dead
1193314	44 years	Male	2010	Asian or Pacific Islander	C34.1-Upper lobe, lung	8140/3: Adenocarcinoma, NOS	IIIB	T4	N2	M0	Right - origin of primary	0	Beam radiation	Yes	No	No	No	No	One primary only	15	Dead
1193408	68 years	Male	2011	White	C34.0-Main bronchus	8140/3: Adenocarcinoma, NOS	IV	T2a	N1	M1b	Right - origin of primary	0	Beam radiation	No/Unknown	Yes	No	No	No	One primary only	3	Dead
1193513	64 years	Male	2010	White	C34.2-Middle lobe, lung	8046/3: Non-small cell carcinoma	IV	T4	N3	M1b	Right - origin of primary	0	Beam radiation	Yes	Yes	No	No	No	One primary only	5	Dead
1193667	77 years	Male	2011	Asian or Pacific Islander	C34.1-Upper lobe, lung	8070/3: Squamous cell carcinoma, NOS	IV	T4	N2	M1b	Right - origin of primary	0	Beam radiation	No/Unknown	Yes	No	No	Yes	One primary only	2	Dead
1193711	64 years	Male	2011	Black	C34.3-Lower lobe, lung	8140/3: Adenocarcinoma, NOS	IIIA	T2b	N2	M0	Left - origin of primary	0	Beam radiation	Yes	No	No	No	No	One primary only	23	Dead
1193816	60 years	Female	2011	White	C34.3-Lower lobe, lung	8140/3: Adenocarcinoma, NOS	IV	T1b	N3	M1b	Right - origin of primary	0	Beam radiation	Yes	Yes	No	Yes	No	One primary only	8	Dead
1193850	75 years	Female	2011	White	C34.1-Upper lobe, lung	8046/3: Non-small cell carcinoma	IV	T2b	N0	M1b	Left - origin of primary	0	None/Unknown	No/Unknown	No	No	Yes	Yes	One primary only	2	Dead
1193954	79 years	Female	2011	Black	C34.1-Upper lobe, lung	8072/3: Squamous cell carcinoma, large cell, nonkeratinizing, NOS	IIIA	T2a	N2	M0	Right - origin of primary	0	None/Unknown	Yes	No	No	No	No	One primary only	46	Dead
1193990	59 years	Female	2011	White	C34.1-Upper lobe, lung	8560/3: Adenosquamous carcinoma	IV	T4	N2	M1b	Right - origin of primary	0	Beam radiation	Yes	No	Yes	No	No	One primary only	35	Dead
1194006	71 years	Female	2011	White	C34.1-Upper lobe, lung	8070/3: Squamous cell carcinoma, NOS	IV	T4	N0	M1a	Right - origin of primary	0	None/Unknown	No/Unknown	No	No	No	Yes	One primary only	25	Dead
1194069	75 years	Female	2011	Black	C34.9-Lung, NOS	8010/3: Carcinoma, NOS	IV	T4	N3	M1b	Right - origin of primary	0	Beam radiation	No/Unknown	Yes	No	No	Yes	One primary only	1	Dead
1194082	77 years	Female	2011	White	C34.1-Upper lobe, lung	8041/3: Small cell carcinoma, NOS	IIIB	T4	N2	M0	Left - origin of primary	0	None/Unknown	No/Unknown	No	No	No	No	One primary only	6	Dead
1194121	50 years	Female	2010	Asian or Pacific Islander	C34.3-Lower lobe, lung	8140/3: Adenocarcinoma, NOS	IV	T4	N3	M1b	Right - origin of primary	0	Beam radiation	Yes	No	Yes	No	No	One primary only	15	Dead
1194157	89 years	Female	2011	White	C34.3-Lower lobe, lung	8041/3: Small cell carcinoma, NOS	IIIA	T1b	N2	M0	Right - origin of primary	0	Beam radiation	Yes	No	No	No	No	One primary only	10	Dead
1194177	77 years	Male	2011	Asian or Pacific Islander	C34.1-Upper lobe, lung	8041/3: Small cell carcinoma, NOS	IIIB	T2b	N3	M0	Left - origin of primary	0	Radiation, NOS method or source not specified	Yes	No	No	No	No	One primary only	7	Dead
1194397	54 years	Male	2010	White	C34.0-Main bronchus	8140/3: Adenocarcinoma, NOS	IV	T4	N2	M1b	Right - origin of primary	0	None/Unknown	Yes	No	No	No	No	One primary only	10	Dead
1194400	69 years	Male	2010	Black	C34.1-Upper lobe, lung	8070/3: Squamous cell carcinoma, NOS	IV	T3	N2	M1a	Left - origin of primary	0	None/Unknown	No/Unknown	No	No	No	No	One primary only	5	Dead
1194530	72 years	Male	2011	White	C34.0-Main bronchus	8041/3: Small cell carcinoma, NOS	IV	T4	N2	M1b	Left - origin of primary	0	None/Unknown	Yes	Yes	No	Yes	No	One primary only	28	Dead
1194581	69 years	Female	2011	White	C34.1-Upper lobe, lung	8070/3: Squamous cell carcinoma, NOS	IIIA	T4	N1	M0	Right - origin of primary	33	None/Unknown	Yes	No	No	No	No	One primary only	14	Dead
1194612	83 years	Male	2010	White	C34.9-Lung, NOS	8070/3: Squamous cell carcinoma, NOS	IV	T3	N2	M1a	Right - origin of primary	0	None/Unknown	Yes	No	No	No	Yes	One primary only	3	Dead
1194657	69 years	Male	2010	White	C34.9-Lung, NOS	8046/3: Non-small cell carcinoma	IV	T4	N2	M1a	Bilateral, single primary	0	Beam radiation	Yes	Yes	No	No	No	One primary only	1	Dead
1194663	68 years	Male	2010	White	C34.9-Lung, NOS	8070/3: Squamous cell carcinoma, NOS	IIIA	T4	N0	M0	Left - origin of primary	0	None/Unknown	Yes	No	No	No	No	One primary only	37	Dead
1194707	53 years	Female	2010	White	C34.9-Lung, NOS	8140/3: Adenocarcinoma, NOS	IV	T4	N2	M1a	Left - origin of primary	0	Beam radiation	Yes	No	No	No	No	One primary only	14	Dead
1194851	66 years	Male	2011	Asian or Pacific Islander	C34.1-Upper lobe, lung	8140/3: Adenocarcinoma, NOS	IV	T3	N2	M1a	Left - origin of primary	0	None/Unknown	Yes	No	No	No	Yes	One primary only	28	Dead
1194859	73 years	Female	2011	Black	C34.3-Lower lobe, lung	8140/3: Adenocarcinoma, NOS	IIIA	T1b	N2	M0	Right - origin of primary	33	None/Unknown	No/Unknown	No	No	No	No	One primary only	20	Dead
1194908	56 years	Female	2011	Asian or Pacific Islander	C34.1-Upper lobe, lung	8070/3: Squamous cell carcinoma, NOS	IV	T3	N3	M1b	Left - origin of primary	0	Beam radiation	Yes	No	No	No	Yes	One primary only	5	Dead
1194995	66 years	Male	2011	Asian or Pacific Islander	C34.1-Upper lobe, lung	8046/3: Non-small cell carcinoma	IIIB	T2a	N3	M0	Left - origin of primary	0	Beam radiation	Yes	No	No	No	No	One primary only	39	Dead
1195079	68 years	Male	2011	White	C34.3-Lower lobe, lung	8046/3: Non-small cell carcinoma	IV	T2a	N2	M1b	Left - origin of primary	0	Beam radiation	No/Unknown	Yes	No	Yes	No	One primary only	5	Dead
1195098	83 years	Female	2011	White	C34.1-Upper lobe, lung	8010/3: Carcinoma, NOS	IV	T4	N2	M1b	Left - origin of primary	0	None/Unknown	No/Unknown	Yes	Yes	No	No	One primary only	6	Dead
1195323	49 years	Male	2011	Asian or Pacific Islander	C34.1-Upper lobe, lung	8140/3: Adenocarcinoma, NOS	IV	T3	N2	M1b	Right - origin of primary	0	Beam radiation	Yes	No	Yes	No	No	One primary only	66	Dead
1195336	85 years	Female	2011	White	C34.3-Lower lobe, lung	8046/3: Non-small cell carcinoma	IV	T2b	N2	M1b	Left - origin of primary	0	None/Unknown	Yes	No	Yes	No	No	One primary only	1	Dead
1195486	54 years	Female	2011	Asian or Pacific Islander	C34.1-Upper lobe, lung	8140/3: Adenocarcinoma, NOS	IV	T4	N2	M1b	Left - origin of primary	0	Beam radiation	Yes	Yes	No	No	No	One primary only	9	Dead
1195522	50 years	Female	2011	White	C34.1-Upper lobe, lung	8140/3: Adenocarcinoma, NOS	IV	T3	N2	M1b	Left - origin of primary	0	Beam radiation	Yes	No	No	No	No	One primary only	6	Dead
1195601	81 years	Female	2011	White	C34.1-Upper lobe, lung	8070/3: Squamous cell carcinoma, NOS	IIIA	T1b	N2	M0	Right - origin of primary	0	Beam radiation	No/Unknown	No	No	No	No	One primary only	43	Dead
1195619	75 years	Male	2011	White	C34.3-Lower lobe, lung	8070/3: Squamous cell carcinoma, NOS	IIIA	T2b	N2	M0	Right - origin of primary	0	Beam radiation	Yes	No	No	No	No	One primary only	19	Dead
1195691	59 years	Male	2011	Black	C34.3-Lower lobe, lung	8041/3: Small cell carcinoma, NOS	IV	T4	N2	M1a	Right - origin of primary	0	None/Unknown	Yes	No	No	No	Yes	One primary only	5	Dead
1195702	80 years	Female	2011	Black	C34.1-Upper lobe, lung	8046/3: Non-small cell carcinoma	IV	T4	N0	M1a	Right - origin of primary	0	None/Unknown	Yes	No	No	No	Yes	One primary only	23	Dead
1195850	66 years	Female	2011	White	C34.3-Lower lobe, lung	8140/3: Adenocarcinoma, NOS	IV	T1b	N2	M1b	Right - origin of primary	0	Beam radiation	Yes	Yes	Yes	No	No	One primary only	16	Dead
1195863	63 years	Male	2011	White	C34.3-Lower lobe, lung	8046/3: Non-small cell carcinoma	IV	T3	N2	M1b	Right - origin of primary	0	Beam radiation	Yes	Yes	Yes	No	Yes	One primary only	3	Dead
1195878	51 years	Male	2010	White	C34.1-Upper lobe, lung	8070/3: Squamous cell carcinoma, NOS	IIIB	T2a	N3	M0	Left - origin of primary	0	None/Unknown	No/Unknown	No	No	No	No	One primary only	16	Dead
1195889	59 years	Male	2010	White	C34.1-Upper lobe, lung	8140/3: Adenocarcinoma, NOS	IIIA	T3	N2	M0	Left - origin of primary	21	Beam radiation	Yes	No	No	No	No	One primary only	18	Dead
1196044	70 years	Male	2011	Asian or Pacific Islander	C34.1-Upper lobe, lung	8140/3: Adenocarcinoma, NOS	IIIB	T3	N3	M0	Left - origin of primary	0	None/Unknown	Yes	No	No	No	No	One primary only	3	Dead
1196095	85 years	Female	2011	White	C34.1-Upper lobe, lung	8070/3: Squamous cell carcinoma, NOS	IIIA	T4	N0	M0	Left - origin of primary	0	None/Unknown	Yes	No	No	No	No	One primary only	7	Dead
1196146	49 years	Male	2011	White	C34.1-Upper lobe, lung	8070/3: Squamous cell carcinoma, NOS	IIIB	T4	N2	M0	Right - origin of primary	0	Beam radiation	Yes	No	No	No	No	One primary only	29	Dead
1196154	63 years	Male	2011	White	C34.3-Lower lobe, lung	8070/3: Squamous cell carcinoma, NOS	IV	T2a	N1	M1NOS	Right - origin of primary	0	Beam radiation	Yes	No	Yes	No	No	One primary only	6	Dead
1196155	53 years	Male	2011	Asian or Pacific Islander	C34.1-Upper lobe, lung	8140/3: Adenocarcinoma, NOS	IV	T4	N3	M1b	Right - origin of primary	0	Beam radiation	Yes	No	No	No	Yes	One primary only	7	Dead
1196159	64 years	Male	2011	White	C34.0-Main bronchus	8140/3: Adenocarcinoma, NOS	IV	T4	N0	M1a	Right - origin of primary	0	None/Unknown	Yes	No	No	No	No	One primary only	5	Dead
1196165	68 years	Female	2011	Black	C34.8-Overlapping lesion of lung	8253/3: Bronchiolo-alveolar carcinoma, mucinous	IV	T3	N0	M1a	Right - origin of primary	21	None/Unknown	No/Unknown	No	No	No	No	One primary only	1	Dead
1196194	73 years	Female	2011	White	C34.1-Upper lobe, lung	8140/3: Adenocarcinoma, NOS	IV	T3	N2	M1b	Left - origin of primary	0	Beam radiation	Yes	No	Yes	No	No	One primary only	5	Dead
1196241	76 years	Female	2011	Asian or Pacific Islander	C34.1-Upper lobe, lung	8140/3: Adenocarcinoma, NOS	IV	T2b	N2	M1b	Left - origin of primary	0	Beam radiation	Yes	No	Yes	No	No	One primary only	4	Dead
1196258	57 years	Male	2011	Black	C34.3-Lower lobe, lung	8140/3: Adenocarcinoma, NOS	IV	T4	N3	M1a	Left - origin of primary	0	Beam radiation	Yes	No	No	No	Yes	One primary only	3	Dead
1196261	61 years	Male	2011	Asian or Pacific Islander	C34.1-Upper lobe, lung	8140/3: Adenocarcinoma, NOS	IV	T1b	N3	M1b	Left - origin of primary	0	Beam radiation	Yes	Yes	No	No	No	One primary only	8	Dead
1196281	68 years	Female	2011	Asian or Pacific Islander	C34.1-Upper lobe, lung	8070/3: Squamous cell carcinoma, NOS	IIIB	T3	N3	M0	Left - origin of primary	0	Beam radiation	Yes	No	No	No	No	One primary only	11	Dead
1196283	73 years	Female	2011	Asian or Pacific Islander	C34.9-Lung, NOS	8140/3: Adenocarcinoma, NOS	IV	T4	N3	M1a	Bilateral, single primary	0	None/Unknown	No/Unknown	No	No	No	Yes	One primary only	2	Dead
1196299	82 years	Female	2011	White	C34.1-Upper lobe, lung	8140/3: Adenocarcinoma, NOS	IIIA	T3	N1	M0	Right - origin of primary	0	Radioisotopes (1988+)	Yes	No	No	No	No	One primary only	11	Dead
1196307	69 years	Male	2011	Black	C34.1-Upper lobe, lung	8010/3: Carcinoma, NOS	IV	T3	N3	M1b	Left - origin of primary	0	None/Unknown	No/Unknown	No	Yes	Yes	No	One primary only	3	Dead
1196318	72 years	Male	2011	Black	C34.3-Lower lobe, lung	8140/3: Adenocarcinoma, NOS	IV	T4	N3	M1a	Right - origin of primary	0	Beam radiation	No/Unknown	No	Yes	No	Yes	One primary only	3	Dead
1196392	59 years	Male	2011	Asian or Pacific Islander	C34.1-Upper lobe, lung	8140/3: Adenocarcinoma, NOS	IV	T3	N3	M1b	Left - origin of primary	0	Beam radiation	Yes	Yes	Yes	No	Yes	One primary only	29	Dead
1196511	75 years	Male	2011	Asian or Pacific Islander	C34.1-Upper lobe, lung	8041/3: Small cell carcinoma, NOS	IV	T4	N3	M1a	Right - origin of primary	0	Beam radiation	Yes	No	No	No	No	One primary only	16	Dead
1196549	69 years	Female	2011	White	C34.0-Main bronchus	8140/3: Adenocarcinoma, NOS	IIIA	T3	N2	M0	Right - origin of primary	0	Beam radiation	Yes	No	No	No	No	One primary only	85	Alive
1196692	53 years	Male	2011	Black	C34.1-Upper lobe, lung	8140/3: Adenocarcinoma, NOS	IIIA	T2a	N2	M0	Left - origin of primary	0	None/Unknown	No/Unknown	No	No	No	No	One primary only	3	Dead
1196734	75 years	Female	2011	Black	C34.1-Upper lobe, lung	8140/3: Adenocarcinoma, NOS	IV	T1a	N2	M1b	Right - origin of primary	0	Beam radiation	Yes	Yes	No	No	Yes	One primary only	5	Dead
1196773	28 years	Male	2011	Asian or Pacific Islander	C34.3-Lower lobe, lung	8140/3: Adenocarcinoma, NOS	IV	T2a	N2	M1b	Left - origin of primary	0	Beam radiation	Yes	Yes	No	No	No	One primary only	11	Dead
1196793	68 years	Male	2011	Asian or Pacific Islander	C34.1-Upper lobe, lung	8140/3: Adenocarcinoma, NOS	IV	T2a	N2	M1b	Right - origin of primary	0	Beam radiation	Yes	No	Yes	Yes	No	One primary only	29	Dead
1196903	67 years	Male	2011	White	C34.1-Upper lobe, lung	8070/3: Squamous cell carcinoma, NOS	IV	T3	N0	M1b	Left - origin of primary	0	Beam radiation	No/Unknown	No	No	Yes	No	One primary only	12	Dead
1196930	50 years	Female	2011	Asian or Pacific Islander	C34.0-Main bronchus	8140/3: Adenocarcinoma, NOS	IV	T4	N3	M1b	Left - origin of primary	0	Beam radiation	No/Unknown	Yes	Yes	No	Yes	One primary only	1	Dead
1196935	64 years	Female	2011	White	C34.1-Upper lobe, lung	8041/3: Small cell carcinoma, NOS	IIIA	T3	N1	M0	Left - origin of primary	0	Beam radiation	Yes	No	No	No	No	One primary only	9	Dead
1196943	67 years	Male	2011	Asian or Pacific Islander	C34.1-Upper lobe, lung	8070/3: Squamous cell carcinoma, NOS	IIIB	T1a	N3	M0	Left - origin of primary	0	Beam radiation	Yes	No	No	No	No	One primary only	92	Alive
1197042	87 years	Male	2011	Asian or Pacific Islander	C34.1-Upper lobe, lung	8140/3: Adenocarcinoma, NOS	IIIB	T1b	N3	M0	Right - origin of primary	0	None/Unknown	No/Unknown	No	No	No	No	One primary only	35	Dead
1197043	58 years	Male	2011	White	C34.1-Upper lobe, lung	8070/3: Squamous cell carcinoma, NOS	IIIA	T2b	N2	M0	Right - origin of primary	0	Beam radiation	No/Unknown	No	No	No	No	One primary only	4	Dead
1197113	66 years	Male	2011	Asian or Pacific Islander	C34.8-Overlapping lesion of lung	8140/3: Adenocarcinoma, NOS	IV	T4	N3	M1a	Right - origin of primary	0	Beam radiation	Yes	No	No	No	No	One primary only	13	Dead
1197359	83 years	Female	2010	White	C34.1-Upper lobe, lung	8041/3: Small cell carcinoma, NOS	IV	T2b	N1	M1b	Right - origin of primary	0	None/Unknown	No/Unknown	No	Yes	No	No	One primary only	1	Dead
1197408	63 years	Female	2011	White	C34.1-Upper lobe, lung	8140/3: Adenocarcinoma, NOS	IV	T2b	N3	M1a	Right - origin of primary	0	None/Unknown	Yes	No	No	No	No	One primary only	46	Dead
1197427	44 years	Male	2011	Black	C34.1-Upper lobe, lung	8046/3: Non-small cell carcinoma	IIIB	T4	N2	M0	Right - origin of primary	0	Beam radiation	Yes	No	No	No	No	One primary only	28	Dead
1197502	60 years	Female	2011	White	C34.1-Upper lobe, lung	8046/3: Non-small cell carcinoma	IV	T2b	N2	M1b	Left - origin of primary	0	None/Unknown	Yes	No	Yes	No	No	One primary only	24	Dead
1197543	55 years	Male	2011	Black	C34.1-Upper lobe, lung	8140/3: Adenocarcinoma, NOS	IIIB	T4	N2	M0	Left - origin of primary	0	None/Unknown	Yes	No	No	No	No	One primary only	3	Dead
1197563	63 years	Male	2011	White	C34.1-Upper lobe, lung	8140/3: Adenocarcinoma, NOS	IV	T3	N2	M1b	Right - origin of primary	0	Beam radiation	Yes	Yes	No	No	No	One primary only	5	Dead
1197683	75 years	Female	2011	White	C34.1-Upper lobe, lung	8140/3: Adenocarcinoma, NOS	IIIA	T2a	N2	M0	Right - origin of primary	33	None/Unknown	No/Unknown	No	No	No	No	One primary only	104	Alive
1197754	60 years	Male	2011	White	C34.1-Upper lobe, lung	8041/3: Small cell carcinoma, NOS	IV	T3	N1	M1b	Right - origin of primary	0	None/Unknown	Yes	Yes	No	Yes	Yes	One primary only	3	Dead
1197967	85 years	Female	2011	White	C34.1-Upper lobe, lung	8140/3: Adenocarcinoma, NOS	IIIA	T3	N2	M0	Left - origin of primary	33	None/Unknown	Yes	No	No	No	No	One primary only	18	Dead
1198032	77 years	Male	2011	White	C34.0-Main bronchus	8140/3: Adenocarcinoma, NOS	IV	T4	N2	M1a	Right - origin of primary	0	Beam radiation	Yes	No	No	No	Yes	One primary only	3	Dead
1198080	54 years	Male	2011	White	C34.8-Overlapping lesion of lung	8481/3: Mucin-producing adenocarcinoma	IV	T2a	N2	M1b	Left - origin of primary	0	None/Unknown	Yes	Yes	No	No	No	One primary only	16	Dead
1198091	58 years	Male	2011	White	C34.3-Lower lobe, lung	8140/3: Adenocarcinoma, NOS	IV	T2b	N2	M1b	Right - origin of primary	0	Beam radiation	Yes	No	No	No	No	One primary only	4	Dead
1198113	47 years	Female	2011	Black	C34.2-Middle lobe, lung	8041/3: Small cell carcinoma, NOS	IV	T4	N2	M1b	Right - origin of primary	0	None/Unknown	Yes	No	Yes	Yes	No	One primary only	6	Dead
1198118	63 years	Male	2011	Asian or Pacific Islander	C34.1-Upper lobe, lung	8140/3: Adenocarcinoma, NOS	IIIA	T2a	N2	M0	Left - origin of primary	0	Beam radiation	Yes	No	No	No	No	One primary only	14	Dead
1198130	63 years	Male	2011	White	C34.1-Upper lobe, lung	8140/3: Adenocarcinoma, NOS	IV	T3	N2	M1b	Right - origin of primary	0	None/Unknown	Yes	No	Yes	No	No	One primary only	50	Dead
1198154	64 years	Female	2011	White	C34.1-Upper lobe, lung	8140/3: Adenocarcinoma, NOS	IIIB	T2b	N3	M0	Left - origin of primary	30	Beam radiation	Yes	No	No	No	No	One primary only	37	Dead
1198218	86 years	Female	2011	Asian or Pacific Islander	C34.3-Lower lobe, lung	8140/3: Adenocarcinoma, NOS	IV	T4	N0	M1b	Right - origin of primary	0	Beam radiation	No/Unknown	No	Yes	No	Yes	One primary only	2	Dead
1198233	84 years	Male	2011	White	C34.3-Lower lobe, lung	8046/3: Non-small cell carcinoma	IIIA	T3	N1	M0	Right - origin of primary	0	Beam radiation	Yes	No	No	No	No	One primary only	13	Dead
1198243	73 years	Female	2011	White	C34.1-Upper lobe, lung	8140/3: Adenocarcinoma, NOS	IV	T4	N2	M1a	Right - origin of primary	0	None/Unknown	Yes	No	No	No	Yes	One primary only	7	Dead
1198369	85 years	Male	2011	White	C34.1-Upper lobe, lung	8070/3: Squamous cell carcinoma, NOS	IV	T3	N2	M1b	Right - origin of primary	0	None/Unknown	No/Unknown	Yes	No	No	No	One primary only	12	Dead
1198411	57 years	Male	2011	White	C34.9-Lung, NOS	8046/3: Non-small cell carcinoma	IV	T2b	N2	M1a	Right - origin of primary	0	Beam radiation	Yes	Yes	No	Yes	Yes	One primary only	5	Dead
1198414	53 years	Male	2011	Black	C34.9-Lung, NOS	8046/3: Non-small cell carcinoma	IIIB	T4	N2	M0	Paired site, but no information concerning laterality	0	None/Unknown	Yes	No	No	No	No	One primary only	15	Dead
1198451	61 years	Female	2011	White	C34.8-Overlapping lesion of lung	8046/3: Non-small cell carcinoma	IIIA	T3	N2	M0	Right - origin of primary	45	Beam radiation	Yes	No	No	No	No	One primary only	8	Dead
1198458	73 years	Female	2011	White	C34.3-Lower lobe, lung	8070/3: Squamous cell carcinoma, NOS	IV	T4	N2	M1a	Right - origin of primary	0	None/Unknown	Yes	No	No	No	No	One primary only	26	Dead
1198530	56 years	Male	2011	Asian or Pacific Islander	C34.1-Upper lobe, lung	8140/3: Adenocarcinoma, NOS	IV	T2a	N0	M1b	Left - origin of primary	33	None/Unknown	Yes	No	No	Yes	No	One primary only	46	Dead
1198536	76 years	Male	2011	Black	C34.3-Lower lobe, lung	8140/3: Adenocarcinoma, NOS	IV	T4	N0	M1a	Right - origin of primary	0	None/Unknown	No/Unknown	No	No	No	No	One primary only	7	Dead
1198618	81 years	Male	2011	White	C34.1-Upper lobe, lung	8046/3: Non-small cell carcinoma	IV	T2a	N3	M1b	Right - origin of primary	0	Beam radiation	No/Unknown	Yes	No	No	No	One primary only	1	Dead
1198620	75 years	Female	2011	Black	C34.0-Main bronchus	8140/3: Adenocarcinoma, NOS	IV	T2a	N0	M1b	Left - origin of primary	0	Beam radiation	No/Unknown	No	No	No	No	One primary only	12	Dead
1198629	69 years	Male	2011	Asian or Pacific Islander	C34.1-Upper lobe, lung	8140/3: Adenocarcinoma, NOS	IV	T3	N1	M1b	Left - origin of primary	0	None/Unknown	No/Unknown	Yes	No	No	Yes	One primary only	28	Alive
1198649	54 years	Male	2011	Asian or Pacific Islander	C34.1-Upper lobe, lung	8140/3: Adenocarcinoma, NOS	IIIA	T2a	N2	M0	Left - origin of primary	0	Beam radiation	Yes	No	No	No	No	One primary only	105	Alive
1198750	74 years	Female	2011	White	C34.1-Upper lobe, lung	8046/3: Non-small cell carcinoma	IV	T2a	N1	M1b	Right - origin of primary	0	None/Unknown	Yes	Yes	No	No	No	One primary only	21	Dead
1198822	80 years	Female	2011	Asian or Pacific Islander	C34.1-Upper lobe, lung	8140/3: Adenocarcinoma, NOS	IV	T2b	N2	M1a	Right - origin of primary	0	None/Unknown	No/Unknown	No	No	No	No	One primary only	6	Dead
1198829	55 years	Male	2011	White	C34.3-Lower lobe, lung	8070/3: Squamous cell carcinoma, NOS	IIIA	T3	N2	M0	Right - origin of primary	0	Beam radiation	Yes	No	No	No	No	One primary only	103	Alive
1198856	78 years	Male	2011	White	C34.3-Lower lobe, lung	8046/3: Non-small cell carcinoma	IV	T3	N3	M1a	Left - origin of primary	0	None/Unknown	Yes	No	No	No	No	One primary only	3	Dead
1198864	67 years	Female	2011	Asian or Pacific Islander	C34.1-Upper lobe, lung	8041/3: Small cell carcinoma, NOS	IIIA	T2a	N2	M0	Left - origin of primary	30	Beam radiation	Yes	No	No	No	No	One primary only	46	Dead
1198945	59 years	Female	2011	White	C34.1-Upper lobe, lung	8046/3: Non-small cell carcinoma	IV	T3	N2	M1b	Right - origin of primary	0	Beam radiation	Yes	No	Yes	No	Yes	One primary only	28	Dead
1199065	85 years	Male	2011	Asian or Pacific Islander	C34.3-Lower lobe, lung	8041/3: Small cell carcinoma, NOS	IIIB	T4	N3	M0	Right - origin of primary	0	Beam radiation	Yes	No	No	No	No	One primary only	3	Dead
1199225	69 years	Male	2011	White	C34.1-Upper lobe, lung	8140/3: Adenocarcinoma, NOS	IIIB	T4	N2	M0	Left - origin of primary	0	None/Unknown	No/Unknown	No	No	No	No	One primary only	26	Dead
1199232	63 years	Female	2011	White	C34.2-Middle lobe, lung	8140/3: Adenocarcinoma, NOS	IV	T2NOS	N0	M1b	Right - origin of primary	0	None/Unknown	Yes	No	Yes	Yes	No	One primary only	4	Dead
1199484	83 years	Male	2011	Asian or Pacific Islander	C34.1-Upper lobe, lung	8070/3: Squamous cell carcinoma, NOS	IV	T2b	N2	M1a	Left - origin of primary	0	Beam radiation	Yes	No	No	No	No	One primary only	103	Dead
1199502	70 years	Female	2011	Black	C34.1-Upper lobe, lung	8010/3: Carcinoma, NOS	IV	T2a	N0	M1b	Right - origin of primary	0	None/Unknown	No/Unknown	Yes	No	No	No	One primary only	2	Dead
1199778	68 years	Female	2011	White	C34.1-Upper lobe, lung	8140/3: Adenocarcinoma, NOS	IV	T2a	N3	M1a	Left - origin of primary	0	None/Unknown	Yes	No	No	No	Yes	One primary only	103	Alive
1199848	72 years	Male	2011	White	C34.2-Middle lobe, lung	8140/3: Adenocarcinoma, NOS	IIIA	T2a	N2	M0	Right - origin of primary	0	Beam radiation	No/Unknown	No	No	No	No	One primary only	55	Dead
1199920	63 years	Male	2011	White	C34.3-Lower lobe, lung	8070/3: Squamous cell carcinoma, NOS	IV	T3	N2	M1b	Right - origin of primary	0	Beam radiation	No/Unknown	No	No	No	Yes	One primary only	8	Dead
1199949	68 years	Male	2011	White	C34.1-Upper lobe, lung	8074/3: Squamous cell carcinoma, spindle cell	IV	T4	N3	M1b	Left - origin of primary	0	Beam radiation	Yes	Yes	No	No	Yes	One primary only	8	Dead
1200091	84 years	Female	2011	Asian or Pacific Islander	C34.9-Lung, NOS	8250/3: Bronchiolo-alveolar adenocarcinoma, NOS	IV	T4	N3	M1b	Bilateral, single primary	0	None/Unknown	No/Unknown	No	No	No	Yes	One primary only	2	Dead
1200116	79 years	Male	2011	Asian or Pacific Islander	C34.1-Upper lobe, lung	8010/3: Carcinoma, NOS	IIIA	T2b	N2	M0	Right - origin of primary	0	None/Unknown	No/Unknown	No	No	No	No	One primary only	6	Dead
1200150	70 years	Male	2011	White	C34.8-Overlapping lesion of lung	8046/3: Non-small cell carcinoma	IV	T3	N2	M1b	Paired site, but no information concerning laterality	0	Beam radiation	No/Unknown	Yes	No	No	Yes	One primary only	1	Dead
1200218	75 years	Female	2011	White	C34.1-Upper lobe, lung	8140/3: Adenocarcinoma, NOS	IIIA	T2a	N2	M0	Right - origin of primary	30	None/Unknown	No/Unknown	No	No	No	No	One primary only	17	Dead
1200271	64 years	Female	2011	White	C34.9-Lung, NOS	8041/3: Small cell carcinoma, NOS	III	T0	N2	M0	Paired site, but no information concerning laterality	0	Beam radiation	Yes	No	No	No	No	One primary only	24	Dead
1200322	75 years	Female	2011	Black	C34.3-Lower lobe, lung	8140/3: Adenocarcinoma, NOS	IIIA	T2a	N2	M0	Right - origin of primary	0	None/Unknown	No/Unknown	No	No	No	No	One primary only	3	Dead
1200323	49 years	Male	2011	White	C34.0-Main bronchus	8041/3: Small cell carcinoma, NOS	IV	T4	N0	M1b	Left - origin of primary	0	None/Unknown	Yes	No	No	No	No	One primary only	10	Dead
1200357	70 years	Female	2011	White	C34.1-Upper lobe, lung	8140/3: Adenocarcinoma, NOS	IIIA	T2a	N2	M0	Right - origin of primary	0	Beam radiation	Yes	No	No	No	No	One primary only	34	Dead
1200380	50 years	Female	2011	White	C34.3-Lower lobe, lung	8070/3: Squamous cell carcinoma, NOS	IV	T4	N2	M1b	Left - origin of primary	0	Beam radiation	No/Unknown	Yes	No	No	No	One primary only	5	Dead
1200383	61 years	Male	2011	White	C34.1-Upper lobe, lung	8140/3: Adenocarcinoma, NOS	IV	T3	N2	M1b	Right - origin of primary	0	Beam radiation	Yes	No	Yes	No	No	One primary only	3	Alive
1200534	58 years	Female	2011	White	C34.1-Upper lobe, lung	8140/3: Adenocarcinoma, NOS	IIIB	T3	N3	M0	Right - origin of primary	0	Beam radiation	Yes	No	No	No	No	One primary only	13	Dead
1200554	88 years	Female	2011	White	C34.1-Upper lobe, lung	8070/3: Squamous cell carcinoma, NOS	IIIA	T3	N2	M0	Right - origin of primary	0	None/Unknown	No/Unknown	No	No	No	No	One primary only	16	Dead
1200680	87 years	Male	2015	White	C34.9-Lung, NOS	8260/3: Papillary adenocarcinoma, NOS	IV	T4	N0	M1a	Paired site, but no information concerning laterality	0	None/Unknown	Yes	No	No	No	Yes	One primary only	28	Dead
1200700	60 years	Male	2011	White	C34.1-Upper lobe, lung	8070/3: Squamous cell carcinoma, NOS	IIIA	T2NOS	N2	M0	Right - origin of primary	0	None/Unknown	No/Unknown	No	No	No	No	One primary only	1	Dead
1200709	55 years	Male	2011	White	C34.3-Lower lobe, lung	8046/3: Non-small cell carcinoma	IV	T2a	N0	M1b	Left - origin of primary	0	Beam radiation	No/Unknown	Yes	No	Yes	No	One primary only	2	Dead
1200745	69 years	Female	2010	White	C34.3-Lower lobe, lung	8255/3: Adenocarcinoma with mixed subtypes	IIIA	T1a	N2	M0	Right - origin of primary	33	Beam radiation	Yes	No	No	No	No	One primary only	35	Dead
1200780	51 years	Male	2010	Black	C34.0-Main bronchus	8070/3: Squamous cell carcinoma, NOS	IIIB	T3	N3	M0	Right - origin of primary	0	Beam radiation	Yes	No	No	No	No	One primary only	18	Dead
1200926	68 years	Male	2011	White	C34.1-Upper lobe, lung	8140/3: Adenocarcinoma, NOS	IV	T2a	N2	M1b	Right - origin of primary	0	Beam radiation	Yes	Yes	No	No	No	One primary only	4	Dead
1200928	54 years	Male	2011	Black	C34.1-Upper lobe, lung	8070/3: Squamous cell carcinoma, NOS	IV	T3	N3	M1b	Left - origin of primary	0	Beam radiation	Yes	No	No	No	No	One primary only	10	Dead
1200991	55 years	Female	2011	Asian or Pacific Islander	C34.3-Lower lobe, lung	8046/3: Non-small cell carcinoma	IV	T4	N0	M1b	Right - origin of primary	0	None/Unknown	Yes	Yes	No	No	Yes	One primary only	27	Dead
1200993	72 years	Male	2011	Asian or Pacific Islander	C34.1-Upper lobe, lung	8046/3: Non-small cell carcinoma	IV	T2a	N3	M1b	Right - origin of primary	0	Beam radiation	Yes	No	Yes	No	No	One primary only	2	Dead
1201025	67 years	Female	2011	White	C34.3-Lower lobe, lung	8041/3: Small cell carcinoma, NOS	IV	T4	N2	M1b	Left - origin of primary	0	Beam radiation	Yes	Yes	No	Yes	No	One primary only	2	Dead
1201028	56 years	Female	2011	Asian or Pacific Islander	C34.3-Lower lobe, lung	8140/3: Adenocarcinoma, NOS	IV	T2a	N3	M1b	Left - origin of primary	0	Beam radiation	Yes	No	Yes	No	No	One primary only	68	Dead
1201030	74 years	Female	2011	White	C34.3-Lower lobe, lung	8070/3: Squamous cell carcinoma, NOS	IIIA	T2a	N2	M0	Left - origin of primary	0	None/Unknown	Yes	No	No	No	No	One primary only	23	Dead
1201031	50 years	Male	2011	Asian or Pacific Islander	C34.0-Main bronchus	8041/3: Small cell carcinoma, NOS	IV	T4	N3	M1b	Left - origin of primary	0	Beam radiation	Yes	Yes	Yes	No	No	One primary only	10	Dead
1201134	47 years	Male	2011	Asian or Pacific Islander	C34.1-Upper lobe, lung	8140/3: Adenocarcinoma, NOS	IV	T3	N0	M1b	Right - origin of primary	0	Beam radiation	Yes	No	Yes	No	No	One primary only	9	Dead
1201149	82 years	Female	2011	Black	C34.8-Overlapping lesion of lung	8046/3: Non-small cell carcinoma	IV	T3	N2	M1b	Right - origin of primary	0	Beam radiation	No/Unknown	No	Yes	No	No	One primary only	9	Dead
1201156	84 years	Male	2011	Asian or Pacific Islander	C34.1-Upper lobe, lung	8046/3: Non-small cell carcinoma	IV	T3	N0	M1b	Left - origin of primary	0	None/Unknown	Yes	No	No	No	No	One primary only	10	Dead
1201199	65 years	Male	2011	Black	C34.1-Upper lobe, lung	8140/3: Adenocarcinoma, NOS	IV	T2a	N2	M1b	Right - origin of primary	0	None/Unknown	Yes	Yes	No	No	Yes	One primary only	8	Dead
1201212	75 years	Female	2011	White	C34.3-Lower lobe, lung	8070/3: Squamous cell carcinoma, NOS	IV	T4	N0	M1b	Right - origin of primary	0	None/Unknown	Yes	No	Yes	No	No	One primary only	32	Dead
1201234	82 years	Male	2011	White	C34.1-Upper lobe, lung	8140/3: Adenocarcinoma, NOS	IIIB	T1a	N3	M0	Left - origin of primary	0	None/Unknown	Yes	No	No	No	No	One primary only	20	Dead
1201273	73 years	Female	2011	White	C34.1-Upper lobe, lung	8140/3: Adenocarcinoma, NOS	IV	T4	N2	M1b	Right - origin of primary	0	None/Unknown	Yes	Yes	Yes	No	Yes	One primary only	5	Dead
1201376	78 years	Male	2011	White	C34.1-Upper lobe, lung	8140/3: Adenocarcinoma, NOS	IV	T2a	N2	M1b	Left - origin of primary	0	Beam radiation	No/Unknown	Yes	Yes	Yes	No	One primary only	2	Dead
1201430	76 years	Female	2011	White	C34.0-Main bronchus	8041/3: Small cell carcinoma, NOS	IV	T2NOS	N2	M1b	Right - origin of primary	0	None/Unknown	Yes	No	No	No	No	One primary only	2	Dead
1201501	72 years	Female	2011	Asian or Pacific Islander	C34.0-Main bronchus	8010/3: Carcinoma, NOS	IIIB	T4	N2	M0	Right - origin of primary	0	None/Unknown	No/Unknown	No	No	No	No	One primary only	3	Dead
1201507	53 years	Female	2011	White	C34.9-Lung, NOS	8046/3: Non-small cell carcinoma	IV	T3	N2	M1b	Right - origin of primary	0	Beam radiation	Yes	Yes	No	No	Yes	One primary only	25	Dead
1201541	70 years	Female	2011	White	C34.3-Lower lobe, lung	8041/3: Small cell carcinoma, NOS	IIIA	T3	N1	M0	Left - origin of primary	0	Beam radiation	Yes	No	No	No	No	One primary only	32	Dead
1201546	76 years	Male	2011	White	C34.9-Lung, NOS	8070/3: Squamous cell carcinoma, NOS	IIIB	T0	N3	M0	Right - origin of primary	0	Beam radiation	Yes	No	No	No	No	One primary only	12	Dead
1201559	55 years	Female	2011	White	C34.1-Upper lobe, lung	8140/3: Adenocarcinoma, NOS	IIIB	T4	N2	M0	Left - origin of primary	0	Beam radiation	Yes	No	No	No	No	One primary only	22	Dead
1201728	50 years	Female	2011	Asian or Pacific Islander	C34.3-Lower lobe, lung	8041/3: Small cell carcinoma, NOS	IV	T3	N2	M1b	Right - origin of primary	0	Beam radiation	Yes	Yes	Yes	No	No	One primary only	28	Dead
1202000	81 years	Female	2011	White	C34.1-Upper lobe, lung	8140/3: Adenocarcinoma, NOS	IIIA	T4	N0	M0	Right - origin of primary	0	Beam radiation	No/Unknown	No	No	No	No	One primary only	12	Dead
1202050	57 years	Female	2011	White	C34.3-Lower lobe, lung	8070/3: Squamous cell carcinoma, NOS	IIIA	T2a	N2	M0	Right - origin of primary	0	Beam radiation	No/Unknown	No	No	No	No	One primary only	19	Dead
1202105	67 years	Male	2011	White	C34.1-Upper lobe, lung	8046/3: Non-small cell carcinoma	IV	T2a	N0	M1b	Right - origin of primary	0	Beam radiation	Yes	Yes	No	No	No	One primary only	95	Alive
1202119	74 years	Female	2011	White	C34.3-Lower lobe, lung	8046/3: Non-small cell carcinoma	IIIA	T2b	N2	M0	Right - origin of primary	0	Beam radiation	Yes	No	No	No	No	One primary only	4	Dead
1202232	59 years	Male	2011	White	C34.1-Upper lobe, lung	8140/3: Adenocarcinoma, NOS	IV	T2a	N2	M1b	Right - origin of primary	0	Beam radiation	Yes	No	Yes	No	No	One primary only	46	Dead
1202328	82 years	Female	2011	Asian or Pacific Islander	C34.2-Middle lobe, lung	8140/3: Adenocarcinoma, NOS	IIIA	T1b	N2	M0	Right - origin of primary	0	Beam radiation	No/Unknown	No	No	No	No	One primary only	89	Dead
1202512	79 years	Male	2011	Asian or Pacific Islander	C34.3-Lower lobe, lung	8070/3: Squamous cell carcinoma, NOS	IV	T3	N2	M1a	Left - origin of primary	0	None/Unknown	Yes	No	No	Yes	No	One primary only	8	Dead
1202679	68 years	Male	2011	White	C34.1-Upper lobe, lung	8560/3: Adenosquamous carcinoma	IIIA	T2b	N2	M0	Right - origin of primary	0	Beam radiation	Yes	No	No	No	No	One primary only	32	Dead
1202696	68 years	Female	2011	Asian or Pacific Islander	C34.1-Upper lobe, lung	8140/3: Adenocarcinoma, NOS	IV	T3	N0	M1b	Left - origin of primary	0	None/Unknown	Yes	Yes	No	No	Yes	One primary only	50	Dead
1202776	69 years	Male	2010	White	C34.1-Upper lobe, lung	8140/3: Adenocarcinoma, NOS	IV	T3	N2	M1b	Right - origin of primary	0	None/Unknown	Yes	Yes	No	No	No	One primary only	28	Dead
1202777	65 years	Male	2010	White	C34.1-Upper lobe, lung	8041/3: Small cell carcinoma, NOS	IV	T4	N2	M1b	Left - origin of primary	0	None/Unknown	Yes	Yes	No	No	No	One primary only	1	Dead
1203031	64 years	Female	2011	White	C34.3-Lower lobe, lung	8140/3: Adenocarcinoma, NOS	IV	T4	N2	M1b	Left - origin of primary	0	Beam radiation	Yes	Yes	Yes	Yes	Yes	One primary only	2	Dead
1203226	73 years	Male	2011	Asian or Pacific Islander	C34.1-Upper lobe, lung	8046/3: Non-small cell carcinoma	IV	T3	N2	M1a	Right - origin of primary	0	None/Unknown	No/Unknown	No	No	No	No	One primary only	4	Dead
1203256	79 years	Male	2011	White	C34.2-Middle lobe, lung	8070/3: Squamous cell carcinoma, NOS	IV	T4	N1	M1b	Right - origin of primary	0	Beam radiation	No/Unknown	No	No	Yes	Yes	One primary only	11	Dead
1203260	74 years	Male	2011	White	C34.1-Upper lobe, lung	8070/3: Squamous cell carcinoma, NOS	IIIB	T3	N3	M0	Right - origin of primary	0	Beam radiation	Yes	No	No	No	No	One primary only	26	Dead
1203363	68 years	Female	2010	White	C34.1-Upper lobe, lung	8010/3: Carcinoma, NOS	IV	T2a	N3	M1b	Right - origin of primary	0	None/Unknown	Yes	No	Yes	No	No	One primary only	9	Dead
1203389	73 years	Male	2011	White	C34.1-Upper lobe, lung	8070/3: Squamous cell carcinoma, NOS	IV	T2a	N1	M1a	Left - origin of primary	0	None/Unknown	No/Unknown	No	No	No	Yes	One primary only	1	Dead
1203402	57 years	Male	2011	White	C34.1-Upper lobe, lung	8070/3: Squamous cell carcinoma, NOS	IV	T4	N3	M1b	Right - origin of primary	0	Beam radiation	Yes	No	No	No	No	One primary only	3	Dead
1203430	52 years	Male	2011	White	C34.1-Upper lobe, lung	8046/3: Non-small cell carcinoma	IIIA	T3	N2	M0	Right - origin of primary	0	Beam radiation	Yes	No	No	No	No	One primary only	4	Dead
1203467	65 years	Male	2011	Asian or Pacific Islander	C34.3-Lower lobe, lung	8140/3: Adenocarcinoma, NOS	IIIB	T1b	N3	M0	Left - origin of primary	0	None/Unknown	No/Unknown	No	No	No	No	One primary only	8	Dead
1203502	73 years	Female	2011	White	C34.3-Lower lobe, lung	8140/3: Adenocarcinoma, NOS	IV	T2a	N2	M1b	Right - origin of primary	0	None/Unknown	Yes	No	No	No	No	One primary only	13	Dead
1203536	57 years	Female	2011	Asian or Pacific Islander	C34.1-Upper lobe, lung	8046/3: Non-small cell carcinoma	IV	T4	N3	M1a	Right - origin of primary	0	Beam radiation	Yes	No	No	No	Yes	One primary only	21	Dead
1203598	84 years	Female	2011	Asian or Pacific Islander	C34.1-Upper lobe, lung	8140/3: Adenocarcinoma, NOS	IV	T2a	N0	M1a	Right - origin of primary	0	None/Unknown	Yes	No	No	No	No	One primary only	4	Dead
1203670	83 years	Female	2011	Asian or Pacific Islander	C34.9-Lung, NOS	8140/3: Adenocarcinoma, NOS	IV	T4	N1	M1b	Left - origin of primary	0	Beam radiation	Yes	Yes	No	No	Yes	One primary only	2	Dead
1203701	81 years	Male	2011	White	C34.1-Upper lobe, lung	8140/3: Adenocarcinoma, NOS	IV	T3	N3	M1b	Right - origin of primary	0	None/Unknown	No/Unknown	No	No	No	Yes	One primary only	2	Dead
1203708	59 years	Female	2010	White	C34.1-Upper lobe, lung	8046/3: Non-small cell carcinoma	IV	T4	N3	M1b	Left - origin of primary	0	Beam radiation	Yes	Yes	Yes	No	Yes	One primary only	4	Dead
1203728	35 years	Male	2011	Asian or Pacific Islander	C34.1-Upper lobe, lung	8140/3: Adenocarcinoma, NOS	IIIA	T2b	N2	M0	Left - origin of primary	30	Beam radiation	Yes	No	No	No	No	One primary only	7	Dead
1203732	67 years	Female	2011	Black	C34.1-Upper lobe, lung	8140/3: Adenocarcinoma, NOS	IV	T4	N0	M1a	Bilateral, single primary	0	Beam radiation	Yes	No	No	No	Yes	One primary only	14	Dead
1203776	59 years	Male	2011	White	C34.1-Upper lobe, lung	8010/3: Carcinoma, NOS	IV	T2b	N2	M1b	Left - origin of primary	0	Beam radiation	Yes	Yes	Yes	Yes	No	One primary only	22	Dead
1203849	76 years	Female	2011	White	C34.3-Lower lobe, lung	8046/3: Non-small cell carcinoma	IIIA	T1a	N2	M0	Right - origin of primary	0	Beam radiation	No/Unknown	No	No	No	No	One primary only	62	Dead
1203926	65 years	Female	2011	Asian or Pacific Islander	C34.1-Upper lobe, lung	8140/3: Adenocarcinoma, NOS	IV	T4	N2	M1b	Right - origin of primary	0	Beam radiation	Yes	Yes	No	No	No	One primary only	44	Dead
1203951	64 years	Female	2011	White	C34.3-Lower lobe, lung	8140/3: Adenocarcinoma, NOS	IV	T3	N3	M1b	Left - origin of primary	0	Beam radiation	Yes	No	Yes	No	Yes	One primary only	20	Dead
1204007	81 years	Male	2011	Black	C34.1-Upper lobe, lung	8010/3: Carcinoma, NOS	IV	T4	N3	M1b	Right - origin of primary	0	None/Unknown	No/Unknown	No	No	No	No	One primary only	1	Dead
1204065	73 years	Female	2011	White	C34.1-Upper lobe, lung	8140/3: Adenocarcinoma, NOS	IV	T2a	N1	M1b	Right - origin of primary	0	None/Unknown	No/Unknown	No	No	No	No	One primary only	21	Dead
1204116	50 years	Male	2011	Black	C34.1-Upper lobe, lung	8070/3: Squamous cell carcinoma, NOS	IIIA	T3	N2	M0	Left - origin of primary	56	Beam radiation	Yes	No	No	No	No	One primary only	17	Dead
1204229	61 years	Male	2011	White	C34.3-Lower lobe, lung	8140/3: Adenocarcinoma, NOS	IIIB	T3	N3	M0	Left - origin of primary	0	Beam radiation	Yes	No	No	No	No	One primary only	4	Dead
1204373	75 years	Male	2011	Black	C34.9-Lung, NOS	8140/3: Adenocarcinoma, NOS	IV	T4	N2	M1b	Paired site, but no information concerning laterality	0	None/Unknown	No/Unknown	No	No	No	No	One primary only	1	Dead
1204385	80 years	Female	2011	Asian or Pacific Islander	C34.1-Upper lobe, lung	8140/3: Adenocarcinoma, NOS	IV	T4	N2	M1b	Right - origin of primary	0	None/Unknown	Yes	No	No	Yes	Yes	One primary only	15	Dead
1204450	62 years	Female	2011	White	C34.8-Overlapping lesion of lung	8041/3: Small cell carcinoma, NOS	IIIB	T4	N3	M0	Left - origin of primary	0	None/Unknown	No/Unknown	No	No	No	No	One primary only	1	Dead
1204565	75 years	Male	2011	Black	C34.3-Lower lobe, lung	8046/3: Non-small cell carcinoma	IIIB	T1a	N3	M0	Right - origin of primary	0	None/Unknown	No/Unknown	No	No	No	No	One primary only	1	Dead
1204577	60 years	Female	2011	White	C34.3-Lower lobe, lung	8140/3: Adenocarcinoma, NOS	IIIA	T1a	N2	M0	Right - origin of primary	0	None/Unknown	Yes	No	No	No	No	One primary only	12	Dead
1204773	56 years	Female	2011	White	C34.1-Upper lobe, lung	8041/3: Small cell carcinoma, NOS	IV	T4	N3	M1b	Right - origin of primary	0	Beam radiation	Yes	No	Yes	No	No	One primary only	18	Dead
1204792	50 years	Male	2011	White	C34.1-Upper lobe, lung	8140/3: Adenocarcinoma, NOS	IV	T4	N0	M1b	Right - origin of primary	0	None/Unknown	No/Unknown	No	No	Yes	No	One primary only	2	Dead
1204816	55 years	Female	2011	White	C34.1-Upper lobe, lung	8041/3: Small cell carcinoma, NOS	IV	T4	N3	M1b	Right - origin of primary	0	Beam radiation	Yes	No	No	Yes	No	One primary only	12	Dead
1205194	51 years	Female	2011	Black	C34.1-Upper lobe, lung	8041/3: Small cell carcinoma, NOS	IV	T2NOS	N2	M1b	Right - origin of primary	0	Beam radiation	Yes	No	No	No	No	One primary only	10	Dead
1205201	50 years	Female	2011	Black	C34.9-Lung, NOS	8140/3: Adenocarcinoma, NOS	IIIA	T3	N2	M0	Right - origin of primary	0	Beam radiation	Yes	No	No	No	No	One primary only	102	Alive
1205209	85 years	Male	2011	Asian or Pacific Islander	C34.1-Upper lobe, lung	8140/3: Adenocarcinoma, NOS	IV	T4	N2	M1b	Bilateral, single primary	0	None/Unknown	No/Unknown	Yes	No	No	Yes	One primary only	1	Dead
1205215	77 years	Female	2011	White	C34.3-Lower lobe, lung	8140/3: Adenocarcinoma, NOS	IIIA	T3	N2	M0	Left - origin of primary	0	Beam radiation	Yes	No	No	No	No	One primary only	31	Dead
1205225	80 years	Male	2010	White	C34.3-Lower lobe, lung	8140/3: Adenocarcinoma, NOS	IV	T2a	N1	M1a	Right - origin of primary	0	None/Unknown	Yes	No	No	No	Yes	One primary only	25	Dead
1205228	65 years	Female	2010	White	C34.2-Middle lobe, lung	8140/3: Adenocarcinoma, NOS	IV	T3	N2	M1b	Right - origin of primary	0	Beam radiation	Yes	Yes	No	No	No	One primary only	65	Dead
1205336	45 years	Male	2011	White	C34.2-Middle lobe, lung	8140/3: Adenocarcinoma, NOS	IV	T4	N2	M1b	Right - origin of primary	0	Beam radiation	Yes	No	Yes	Yes	No	One primary only	8	Dead
1205338	56 years	Male	2011	Black	C34.3-Lower lobe, lung	8070/3: Squamous cell carcinoma, NOS	IIIA	T2a	N2	M0	Right - origin of primary	33	None/Unknown	Yes	No	No	No	No	One primary only	8	Dead
1205439	62 years	Male	2011	Black	C34.1-Upper lobe, lung	8046/3: Non-small cell carcinoma	IV	T2a	N2	M1b	Right - origin of primary	0	Beam radiation	Yes	Yes	Yes	No	No	One primary only	2	Dead
1205609	76 years	Male	2011	White	C34.1-Upper lobe, lung	8070/3: Squamous cell carcinoma, NOS	IV	T3	N3	M1b	Left - origin of primary	0	None/Unknown	No/Unknown	Yes	No	No	No	One primary only	9	Dead
1205611	69 years	Male	2011	White	C34.3-Lower lobe, lung	8140/3: Adenocarcinoma, NOS	IV	T2a	N0	M1a	Right - origin of primary	0	None/Unknown	No/Unknown	No	No	No	Yes	One primary only	8	Dead
1205772	76 years	Female	2011	White	C34.1-Upper lobe, lung	8140/3: Adenocarcinoma, NOS	IV	T2b	N2	M1b	Right - origin of primary	0	None/Unknown	Yes	No	Yes	No	Yes	One primary only	21	Dead
1205777	66 years	Female	2011	Asian or Pacific Islander	C34.3-Lower lobe, lung	8140/3: Adenocarcinoma, NOS	IIIA	T2a	N2	M0	Right - origin of primary	33	Beam radiation	Yes	No	No	No	No	One primary only	104	Alive
1205782	65 years	Male	2011	White	C34.3-Lower lobe, lung	8140/3: Adenocarcinoma, NOS	IV	T4	N3	M1a	Right - origin of primary	0	None/Unknown	Yes	No	No	No	No	One primary only	14	Dead
1205796	57 years	Female	2011	White	C34.9-Lung, NOS	8041/3: Small cell carcinoma, NOS	IV	T3	N2	M1b	Right - origin of primary	0	None/Unknown	No/Unknown	No	No	Yes	No	One primary only	1	Dead
1206006	67 years	Female	2011	Black	C34.1-Upper lobe, lung	8140/3: Adenocarcinoma, NOS	IV	T4	N2	M1b	Right - origin of primary	0	None/Unknown	No/Unknown	Yes	No	Yes	No	One primary only	3	Dead
1206126	84 years	Male	2011	Black	C34.3-Lower lobe, lung	8070/3: Squamous cell carcinoma, NOS	IV	T3	N2	M1a	Right - origin of primary	0	None/Unknown	No/Unknown	No	No	No	Yes	One primary only	8	Dead
1206307	84 years	Male	2011	White	C34.3-Lower lobe, lung	8070/3: Squamous cell carcinoma, NOS	IV	T2b	N2	M1a	Right - origin of primary	0	None/Unknown	No/Unknown	No	No	No	No	One primary only	2	Dead
1206371	62 years	Male	2011	Asian or Pacific Islander	C34.1-Upper lobe, lung	8070/3: Squamous cell carcinoma, NOS	IIIB	T3	N3	M0	Right - origin of primary	0	Beam radiation	Yes	No	No	No	No	One primary only	8	Dead
1206380	73 years	Male	2011	White	C34.1-Upper lobe, lung	8041/3: Small cell carcinoma, NOS	IV	T4	N2	M1b	Right - origin of primary	0	None/Unknown	No/Unknown	No	Yes	No	No	One primary only	2	Dead
1206574	76 years	Female	2011	White	C34.1-Upper lobe, lung	8140/3: Adenocarcinoma, NOS	IV	T2a	N2	M1b	Left - origin of primary	0	None/Unknown	Yes	Yes	No	No	No	One primary only	5	Dead
1206657	51 years	Male	2011	White	C34.1-Upper lobe, lung	8140/3: Adenocarcinoma, NOS	IV	T3	N2	M1b	Left - origin of primary	0	Beam radiation	No/Unknown	Yes	Yes	No	No	One primary only	1	Dead
1206665	62 years	Female	2011	White	C34.1-Upper lobe, lung	8140/3: Adenocarcinoma, NOS	IV	T2a	N2	M1b	Right - origin of primary	0	Beam radiation	Yes	No	Yes	No	No	One primary only	17	Dead
1206700	83 years	Male	2011	Asian or Pacific Islander	C34.1-Upper lobe, lung	8140/3: Adenocarcinoma, NOS	IIIA	T2a	N2	M0	Left - origin of primary	0	None/Unknown	No/Unknown	No	No	No	No	One primary only	1	Dead
1206719	51 years	Male	2011	Asian or Pacific Islander	C34.1-Upper lobe, lung	8140/3: Adenocarcinoma, NOS	IV	T4	N2	M1b	Left - origin of primary	0	Beam radiation	Yes	Yes	Yes	No	No	One primary only	37	Dead
1206738	57 years	Male	2011	Asian or Pacific Islander	C34.2-Middle lobe, lung	8140/3: Adenocarcinoma, NOS	IV	T1a	N0	M1b	Right - origin of primary	0	Beam radiation	No/Unknown	Yes	Yes	No	No	One primary only	3	Dead
1206770	69 years	Male	2011	White	C34.3-Lower lobe, lung	8140/3: Adenocarcinoma, NOS	IV	T2a	N2	M1b	Right - origin of primary	0	Beam radiation	Yes	Yes	No	No	No	One primary only	4	Dead
1206799	66 years	Female	2011	Asian or Pacific Islander	C34.1-Upper lobe, lung	8140/3: Adenocarcinoma, NOS	IV	T4	N1	M1a	Right - origin of primary	0	None/Unknown	No/Unknown	No	No	No	Yes	One primary only	103	Dead
1206948	86 years	Male	2011	Asian or Pacific Islander	C34.1-Upper lobe, lung	8140/3: Adenocarcinoma, NOS	IV	T4	N2	M1b	Right - origin of primary	0	Beam radiation	No/Unknown	No	No	Yes	No	One primary only	10	Dead
1207016	74 years	Female	2011	Asian or Pacific Islander	C34.1-Upper lobe, lung	8140/3: Adenocarcinoma, NOS	IV	T3	N0	M1a	Left - origin of primary	0	None/Unknown	Yes	Yes	No	No	No	One primary only	20	Dead
1207024	70 years	Male	2011	Asian or Pacific Islander	C34.3-Lower lobe, lung	8071/3: Squamous cell carcinoma, keratinizing, NOS	IV	T2a	N0	M1a	Right - origin of primary	0	Beam radiation	Yes	No	No	No	Yes	One primary only	10	Dead
1207077	49 years	Male	2011	White	C34.1-Upper lobe, lung	8140/3: Adenocarcinoma, NOS	IV	T4	N2	M1b	Right - origin of primary	0	Beam radiation	Yes	Yes	No	No	No	One primary only	15	Dead
1207169	83 years	Female	2011	White	C34.3-Lower lobe, lung	8041/3: Small cell carcinoma, NOS	IV	T3	N2	M1b	Left - origin of primary	0	None/Unknown	No/Unknown	No	No	No	No	One primary only	2	Dead
1207186	61 years	Male	2011	Black	C34.1-Upper lobe, lung	8140/3: Adenocarcinoma, NOS	IV	T3	N2	M1a	Right - origin of primary	0	None/Unknown	Yes	No	No	No	No	One primary only	5	Dead
1207265	79 years	Female	2011	White	C34.1-Upper lobe, lung	8140/3: Adenocarcinoma, NOS	IV	T2b	N3	M1b	Right - origin of primary	0	None/Unknown	Yes	Yes	No	No	Yes	One primary only	32	Dead
1207304	86 years	Male	2011	White	C34.3-Lower lobe, lung	8070/3: Squamous cell carcinoma, NOS	IV	T3	N3	M1b	Left - origin of primary	0	Beam radiation	No/Unknown	No	Yes	No	No	One primary only	2	Dead
1207324	87 years	Male	2011	White	C34.9-Lung, NOS	8041/3: Small cell carcinoma, NOS	IV	T4	N2	M1b	Left - origin of primary	0	None/Unknown	Yes	No	No	No	Yes	One primary only	8	Dead
1207336	70 years	Female	2011	Asian or Pacific Islander	C34.3-Lower lobe, lung	8041/3: Small cell carcinoma, NOS	IV	T4	N0	M1NOS	Right - origin of primary	0	Beam radiation	No/Unknown	Yes	No	No	No	One primary only	2	Dead
1207448	78 years	Male	2011	White	C34.9-Lung, NOS	8140/3: Adenocarcinoma, NOS	IV	T3	N3	M1b	Paired site, but no information concerning laterality	0	None/Unknown	No/Unknown	No	No	No	Yes	One primary only	6	Dead
1207558	56 years	Male	2011	Asian or Pacific Islander	C34.1-Upper lobe, lung	8140/3: Adenocarcinoma, NOS	IV	T4	N3	M1b	Right - origin of primary	0	None/Unknown	Yes	Yes	No	No	No	One primary only	1	Dead
1207563	73 years	Male	2010	White	C34.2-Middle lobe, lung	8140/3: Adenocarcinoma, NOS	IV	T1a	N0	M1b	Right - origin of primary	0	None/Unknown	Yes	Yes	No	No	No	One primary only	42	Dead
1207656	56 years	Female	2011	White	C34.1-Upper lobe, lung	8041/3: Small cell carcinoma, NOS	IIIA	T2b	N2	M0	Left - origin of primary	0	Beam radiation	Yes	No	No	No	No	One primary only	25	Dead
1207734	68 years	Male	2011	White	C34.1-Upper lobe, lung	8046/3: Non-small cell carcinoma	IIIA	T3	N1	M0	Right - origin of primary	0	Beam radiation	Yes	No	No	No	No	One primary only	11	Dead
1207759	43 years	Female	2011	Black	C34.3-Lower lobe, lung	8140/3: Adenocarcinoma, NOS	IV	T2a	N2	M1b	Right - origin of primary	0	None/Unknown	No/Unknown	No	No	No	No	One primary only	2	Dead
1208013	62 years	Male	2011	Asian or Pacific Islander	C34.1-Upper lobe, lung	8140/3: Adenocarcinoma, NOS	IV	T3	N3	M1b	Left - origin of primary	0	None/Unknown	Yes	Yes	No	Yes	Yes	One primary only	2	Dead
1208288	55 years	Male	2011	White	C34.3-Lower lobe, lung	8140/3: Adenocarcinoma, NOS	IV	T2b	N0	M1b	Right - origin of primary	0	Beam radiation	Yes	No	Yes	No	Yes	One primary only	2	Dead
1208729	46 years	Male	2011	White	C34.3-Lower lobe, lung	8480/3: Mucinous adenocarcinoma	IV	T2a	N2	M1b	Right - origin of primary	0	Beam radiation	Yes	No	Yes	No	No	One primary only	34	Dead
1208738	82 years	Male	2011	Asian or Pacific Islander	C34.1-Upper lobe, lung	8140/3: Adenocarcinoma, NOS	IV	T1b	N3	M1b	Right - origin of primary	0	Beam radiation	No/Unknown	No	Yes	No	No	One primary only	2	Dead
1208739	75 years	Female	2011	White	C34.2-Middle lobe, lung	8046/3: Non-small cell carcinoma	IV	T1b	N2	M1NOS	Right - origin of primary	0	Beam radiation	Yes	No	Yes	No	No	One primary only	20	Dead
1208771	71 years	Male	2011	Black	C34.1-Upper lobe, lung	8046/3: Non-small cell carcinoma	IIIA	T3	N2	M0	Right - origin of primary	0	Beam radiation	Yes	No	No	No	No	One primary only	12	Dead
1208777	85 years	Female	2011	White	C34.1-Upper lobe, lung	8140/3: Adenocarcinoma, NOS	IV	T4	N3	M1a	Right - origin of primary	0	None/Unknown	No/Unknown	No	No	No	Yes	One primary only	1	Dead
1208806	49 years	Male	2011	White	C34.3-Lower lobe, lung	8041/3: Small cell carcinoma, NOS	IV	T3	N0	M1b	Right - origin of primary	0	None/Unknown	No/Unknown	Yes	No	Yes	No	One primary only	8	Dead
1208857	56 years	Male	2011	Black	C34.1-Upper lobe, lung	8140/3: Adenocarcinoma, NOS	IIIA	T3	N2	M0	Right - origin of primary	0	Beam radiation	Yes	No	No	No	No	One primary only	37	Dead
1208938	84 years	Female	2011	White	C34.1-Upper lobe, lung	8250/3: Bronchiolo-alveolar adenocarcinoma, NOS	IV	T4	N0	M1a	Bilateral, single primary	0	None/Unknown	Yes	No	No	No	Yes	One primary only	20	Dead
1208952	79 years	Male	2011	White	C34.3-Lower lobe, lung	8070/3: Squamous cell carcinoma, NOS	IIIA	T3	N1	M0	Right - origin of primary	0	Beam radiation	Yes	No	No	No	No	One primary only	77	Dead
1209132	61 years	Female	2011	White	C34.1-Upper lobe, lung	8480/3: Mucinous adenocarcinoma	IV	T3	N1	M1a	Right - origin of primary	30	None/Unknown	Yes	No	No	No	Yes	One primary only	68	Dead
1209462	55 years	Female	2011	Black	C34.3-Lower lobe, lung	8140/3: Adenocarcinoma, NOS	IV	T4	N0	M1a	Right - origin of primary	0	None/Unknown	Yes	No	No	No	Yes	One primary only	26	Dead
1209465	62 years	Female	2011	Black	C34.0-Main bronchus	8140/3: Adenocarcinoma, NOS	IV	T4	N0	M1b	Left - origin of primary	0	Beam radiation	No/Unknown	No	Yes	No	No	One primary only	3	Dead
1209492	64 years	Male	2011	Asian or Pacific Islander	C34.3-Lower lobe, lung	8070/3: Squamous cell carcinoma, NOS	IV	T4	N3	M1a	Right - origin of primary	0	Beam radiation	Yes	No	No	No	Yes	One primary only	11	Dead
1209716	69 years	Female	2011	White	C34.1-Upper lobe, lung	8140/3: Adenocarcinoma, NOS	IV	T2b	N2	M1b	Left - origin of primary	0	Beam radiation	Yes	Yes	Yes	No	No	One primary only	6	Dead
1209995	51 years	Male	2011	White	C34.3-Lower lobe, lung	8140/3: Adenocarcinoma, NOS	IIIB	T4	N2	M0	Left - origin of primary	0	Beam radiation	No/Unknown	No	No	No	No	One primary only	74	Dead
1210001	85 years	Female	2011	White	C34.1-Upper lobe, lung	8140/3: Adenocarcinoma, NOS	IV	T1b	N2	M1b	Right - origin of primary	0	None/Unknown	No/Unknown	Yes	No	Yes	No	One primary only	2	Dead
1210007	81 years	Female	2011	White	C34.2-Middle lobe, lung	8140/3: Adenocarcinoma, NOS	IV	T3	N3	M1a	Right - origin of primary	0	Beam radiation	No/Unknown	No	No	No	Yes	One primary only	6	Dead
1210030	70 years	Male	2011	Asian or Pacific Islander	C34.1-Upper lobe, lung	8140/3: Adenocarcinoma, NOS	IIIA	T4	N0	M0	Right - origin of primary	0	None/Unknown	No/Unknown	No	No	No	No	One primary only	1	Dead
1210034	53 years	Male	2011	Asian or Pacific Islander	C34.1-Upper lobe, lung	8070/3: Squamous cell carcinoma, NOS	IIIA	T3	N2	M0	Right - origin of primary	0	Beam radiation	Yes	No	No	No	No	One primary only	7	Dead
1210307	76 years	Female	2011	Black	C34.1-Upper lobe, lung	8041/3: Small cell carcinoma, NOS	IIIB	T4	N2	M0	Right - origin of primary	0	Beam radiation	Yes	No	No	No	No	One primary only	19	Dead
1210349	79 years	Female	2011	White	C34.1-Upper lobe, lung	8041/3: Small cell carcinoma, NOS	IIIA	T3	N2	M0	Left - origin of primary	0	Beam radiation	Yes	No	No	No	No	One primary only	95	Dead
1210353	83 years	Male	2011	Black	C34.1-Upper lobe, lung	8140/3: Adenocarcinoma, NOS	IIIA	T3	N2	M0	Left - origin of primary	0	None/Unknown	Yes	No	No	No	No	One primary only	2	Dead
1210443	68 years	Female	2011	White	C34.1-Upper lobe, lung	8042/3: Oat cell carcinoma	IIIB	T1b	N3	M0	Right - origin of primary	0	Beam radiation	Yes	No	No	No	No	One primary only	13	Dead
1210446	70 years	Male	2011	Asian or Pacific Islander	C34.3-Lower lobe, lung	8041/3: Small cell carcinoma, NOS	IV	T3	N2	M1b	Right - origin of primary	0	None/Unknown	Yes	Yes	No	No	No	One primary only	2	Dead
1210625	80 years	Male	2011	White	C34.3-Lower lobe, lung	8046/3: Non-small cell carcinoma	IIIA	T2a	N2	M0	Left - origin of primary	0	None/Unknown	No/Unknown	No	No	No	No	One primary only	7	Dead
1210642	56 years	Female	2011	White	C34.9-Lung, NOS	8140/3: Adenocarcinoma, NOS	IV	T3	N2	M1a	Right - origin of primary	0	None/Unknown	Yes	No	No	No	No	One primary only	40	Dead
1210666	75 years	Female	2011	Asian or Pacific Islander	C34.3-Lower lobe, lung	8140/3: Adenocarcinoma, NOS	IIIA	T2a	N2	M0	Right - origin of primary	33	None/Unknown	Yes	No	No	No	No	One primary only	35	Dead
1210837	58 years	Male	2011	White	C34.1-Upper lobe, lung	8070/3: Squamous cell carcinoma, NOS	IIIA	T2b	N2	M0	Left - origin of primary	0	Beam radiation	Yes	No	No	No	No	One primary only	37	Dead
1210865	45 years	Female	2011	White	C34.3-Lower lobe, lung	8140/3: Adenocarcinoma, NOS	IV	T2b	N0	M1b	Right - origin of primary	0	Beam radiation	Yes	Yes	No	No	No	One primary only	22	Dead
1211143	75 years	Female	2011	White	C34.3-Lower lobe, lung	8250/3: Bronchiolo-alveolar adenocarcinoma, NOS	IV	T2NOS	N0	M1a	Right - origin of primary	0	None/Unknown	No/Unknown	No	No	No	Yes	One primary only	13	Dead
1211159	84 years	Female	2011	Black	C34.3-Lower lobe, lung	8013/3: Large cell neuroendocrine carcinoma	IV	T2a	N3	M1b	Right - origin of primary	0	Beam radiation	No/Unknown	Yes	No	Yes	Yes	One primary only	1	Dead
1211160	88 years	Female	2011	White	C34.1-Upper lobe, lung	8140/3: Adenocarcinoma, NOS	IV	T4	N2	M1b	Left - origin of primary	0	Beam radiation	No/Unknown	Yes	No	No	Yes	One primary only	14	Dead
1211251	53 years	Female	2011	Asian or Pacific Islander	C34.1-Upper lobe, lung	8140/3: Adenocarcinoma, NOS	IV	T4	N2	M1b	Left - origin of primary	0	Beam radiation	Yes	No	Yes	Yes	Yes	One primary only	11	Dead
1211278	86 years	Female	2011	White	C34.3-Lower lobe, lung	8070/3: Squamous cell carcinoma, NOS	IV	T4	N3	M1b	Right - origin of primary	0	None/Unknown	No/Unknown	No	No	No	Yes	One primary only	2	Dead
1211280	78 years	Male	2011	White	C34.1-Upper lobe, lung	8046/3: Non-small cell carcinoma	IV	T2b	N0	M1b	Left - origin of primary	0	None/Unknown	Yes	No	No	Yes	No	One primary only	25	Dead
1211287	84 years	Female	2011	White	C34.3-Lower lobe, lung	8046/3: Non-small cell carcinoma	IV	T3	N0	M1b	Right - origin of primary	0	None/Unknown	Yes	No	No	No	No	One primary only	6	Dead
1211557	60 years	Male	2011	Asian or Pacific Islander	C34.3-Lower lobe, lung	8140/3: Adenocarcinoma, NOS	IV	T1a	N2	M1b	Right - origin of primary	0	None/Unknown	Yes	No	No	Yes	No	One primary only	7	Dead
1211613	75 years	Male	2011	White	C34.0-Main bronchus	8041/3: Small cell carcinoma, NOS	IV	T2a	N3	M1b	Left - origin of primary	0	Beam radiation	Yes	No	No	Yes	No	One primary only	8	Dead
1211619	68 years	Male	2011	White	C34.1-Upper lobe, lung	8140/3: Adenocarcinoma, NOS	IV	T3	N3	M1b	Left - origin of primary	0	None/Unknown	Yes	Yes	No	No	No	One primary only	17	Dead
1211694	69 years	Female	2011	White	C34.1-Upper lobe, lung	8010/3: Carcinoma, NOS	IV	T1b	N2	M1b	Left - origin of primary	0	Beam radiation	Yes	No	Yes	No	Yes	One primary only	100	Alive
1211706	80 years	Female	2011	White	C34.3-Lower lobe, lung	8140/3: Adenocarcinoma, NOS	IV	T2b	N0	M1b	Left - origin of primary	0	Beam radiation	Yes	Yes	No	No	No	One primary only	2	Dead
1211707	41 years	Female	2011	Asian or Pacific Islander	C34.1-Upper lobe, lung	8140/3: Adenocarcinoma, NOS	IV	T3	N3	M1b	Right - origin of primary	0	Beam radiation	Yes	No	No	No	Yes	One primary only	27	Dead
1211730	51 years	Female	2011	Black	C34.1-Upper lobe, lung	8041/3: Small cell carcinoma, NOS	IIIB	T2a	N3	M0	Right - origin of primary	0	Beam radiation	Yes	No	No	No	No	One primary only	26	Dead
1211733	55 years	Male	2011	White	C34.1-Upper lobe, lung	8140/3: Adenocarcinoma, NOS	IV	T2a	N2	M1b	Right - origin of primary	0	Beam radiation	Yes	No	Yes	No	Yes	One primary only	15	Dead
1211770	79 years	Female	2011	Asian or Pacific Islander	C34.2-Middle lobe, lung	8140/3: Adenocarcinoma, NOS	IV	T3	N2	M1b	Right - origin of primary	0	Beam radiation	Yes	Yes	No	No	No	One primary only	7	Dead
1211798	74 years	Female	2010	Asian or Pacific Islander	C34.1-Upper lobe, lung	8140/3: Adenocarcinoma, NOS	IV	T4	N0	M1a	Right - origin of primary	0	None/Unknown	Yes	No	No	No	Yes	One primary only	14	Dead
1212023	68 years	Female	2011	White	C34.1-Upper lobe, lung	8041/3: Small cell carcinoma, NOS	IV	T2a	N3	M1b	Left - origin of primary	0	Beam radiation	Yes	No	No	No	No	One primary only	16	Dead
1212033	71 years	Female	2011	Black	C34.3-Lower lobe, lung	8046/3: Non-small cell carcinoma	IV	T2a	N0	M1b	Left - origin of primary	0	None/Unknown	No/Unknown	No	No	No	No	One primary only	1	Dead
1212071	56 years	Female	2011	White	C34.1-Upper lobe, lung	8041/3: Small cell carcinoma, NOS	IIIA	T1a	N2	M0	Right - origin of primary	0	None/Unknown	No/Unknown	No	No	No	No	One primary only	6	Dead
1212097	72 years	Female	2011	Asian or Pacific Islander	C34.1-Upper lobe, lung	8250/3: Bronchiolo-alveolar adenocarcinoma, NOS	IV	T2a	N1	M1b	Right - origin of primary	0	None/Unknown	Yes	Yes	No	No	No	One primary only	39	Dead
1212109	84 years	Female	2011	Asian or Pacific Islander	C34.1-Upper lobe, lung	8140/3: Adenocarcinoma, NOS	IV	T4	N2	M1a	Right - origin of primary	0	Beam radiation	No/Unknown	No	No	No	Yes	One primary only	10	Dead
1212239	71 years	Male	2011	Asian or Pacific Islander	C34.1-Upper lobe, lung	8070/3: Squamous cell carcinoma, NOS	IIIA	T3	N2	M0	Left - origin of primary	0	Beam radiation	Yes	No	No	No	No	One primary only	6	Dead
1212271	58 years	Female	2011	Asian or Pacific Islander	C34.9-Lung, NOS	8140/3: Adenocarcinoma, NOS	IV	T4	N2	M1a	Right - origin of primary	0	Beam radiation	Yes	No	No	No	No	One primary only	5	Dead
1212285	88 years	Male	2011	Asian or Pacific Islander	C34.1-Upper lobe, lung	8140/3: Adenocarcinoma, NOS	IV	T3	N0	M1b	Right - origin of primary	0	Beam radiation	Yes	Yes	No	No	Yes	One primary only	1	Dead
1212330	74 years	Female	2011	White	C34.0-Main bronchus	8140/3: Adenocarcinoma, NOS	IV	T4	N2	M1a	Left - origin of primary	0	None/Unknown	No/Unknown	No	No	No	No	One primary only	3	Dead
1212341	78 years	Female	2011	White	C34.1-Upper lobe, lung	8070/3: Squamous cell carcinoma, NOS	IV	T2b	N2	M1a	Left - origin of primary	0	None/Unknown	No/Unknown	No	No	No	No	One primary only	2	Dead
1212388	73 years	Female	2011	White	C34.1-Upper lobe, lung	8046/3: Non-small cell carcinoma	IIIB	T1a	N3	M0	Left - origin of primary	0	None/Unknown	Yes	No	No	No	No	One primary only	22	Dead
1212495	69 years	Female	2011	Asian or Pacific Islander	C34.1-Upper lobe, lung	8140/3: Adenocarcinoma, NOS	IV	T2a	N0	M1b	Left - origin of primary	0	Beam radiation	Yes	No	Yes	No	No	One primary only	44	Dead
1212503	59 years	Male	2011	Asian or Pacific Islander	C34.1-Upper lobe, lung	8046/3: Non-small cell carcinoma	IIIA	T4	N0	M0	Right - origin of primary	0	Beam radiation	Yes	No	No	No	No	One primary only	10	Dead
1212510	51 years	Male	2011	Asian or Pacific Islander	C34.1-Upper lobe, lung	8046/3: Non-small cell carcinoma	IV	T4	N0	M1b	Left - origin of primary	0	None/Unknown	Yes	No	No	Yes	No	One primary only	22	Dead
1212521	57 years	Male	2011	White	C34.3-Lower lobe, lung	8140/3: Adenocarcinoma, NOS	IV	T4	N2	M1a	Right - origin of primary	0	None/Unknown	No/Unknown	No	No	No	Yes	One primary only	3	Dead
1212566	41 years	Female	2011	White	C34.3-Lower lobe, lung	8140/3: Adenocarcinoma, NOS	IV	T4	N3	M1a	Right - origin of primary	0	None/Unknown	Yes	No	No	No	No	One primary only	41	Dead
1212597	60 years	Male	2011	White	C34.2-Middle lobe, lung	8140/3: Adenocarcinoma, NOS	IV	T3	N2	M1b	Right - origin of primary	0	Beam radiation	No/Unknown	Yes	No	No	Yes	One primary only	2	Dead
1212599	80 years	Male	2011	Asian or Pacific Islander	C34.1-Upper lobe, lung	8072/3: Squamous cell carcinoma, large cell, nonkeratinizing, NOS	IIIA	T4	N0	M0	Right - origin of primary	0	None/Unknown	Yes	No	No	No	No	One primary only	10	Dead
1212850	60 years	Female	2011	White	C34.1-Upper lobe, lung	8140/3: Adenocarcinoma, NOS	IV	T4	N0	M1b	Left - origin of primary	0	Beam radiation	Yes	Yes	No	No	Yes	One primary only	46	Dead
1212877	67 years	Female	2011	White	C34.9-Lung, NOS	8140/3: Adenocarcinoma, NOS	IV	T4	N2	M1a	Paired site, but no information concerning laterality	0	None/Unknown	Yes	No	No	No	Yes	One primary only	19	Dead
1212922	72 years	Female	2011	White	C34.1-Upper lobe, lung	8140/3: Adenocarcinoma, NOS	IV	T4	N1	M1a	Right - origin of primary	0	None/Unknown	Yes	No	No	No	Yes	One primary only	11	Dead
1212963	76 years	Female	2011	White	C34.1-Upper lobe, lung	8070/3: Squamous cell carcinoma, NOS	IIIB	T4	N3	M0	Right - origin of primary	0	Beam radiation	Yes	No	No	No	No	One primary only	91	Dead
1212972	82 years	Male	2011	White	C34.3-Lower lobe, lung	8140/3: Adenocarcinoma, NOS	IV	T1b	N0	M1b	Left - origin of primary	0	Beam radiation	Yes	Yes	Yes	No	No	One primary only	10	Dead
1213046	56 years	Female	2011	Asian or Pacific Islander	C34.1-Upper lobe, lung	8140/3: Adenocarcinoma, NOS	IV	T1b	N1	M1b	Left - origin of primary	0	None/Unknown	Yes	No	Yes	Yes	No	One primary only	30	Dead
1213111	76 years	Male	2011	White	C34.1-Upper lobe, lung	8070/3: Squamous cell carcinoma, NOS	IV	T4	N2	M1a	Right - origin of primary	0	Beam radiation	Yes	No	No	No	Yes	One primary only	2	Dead
1213165	80 years	Male	2011	Asian or Pacific Islander	C34.2-Middle lobe, lung	8140/3: Adenocarcinoma, NOS	IV	T4	N2	M1b	Right - origin of primary	0	Beam radiation	No/Unknown	Yes	No	No	No	One primary only	19	Dead
1213260	62 years	Female	2011	Asian or Pacific Islander	C34.1-Upper lobe, lung	8140/3: Adenocarcinoma, NOS	IV	T4	N0	M1a	Right - origin of primary	0	None/Unknown	Yes	No	No	No	Yes	One primary only	48	Dead
1213282	73 years	Male	2011	White	C34.1-Upper lobe, lung	8070/3: Squamous cell carcinoma, NOS	IV	T4	N2	M1b	Left - origin of primary	0	Beam radiation	Yes	No	No	No	No	One primary only	8	Dead
1213359	61 years	Male	2011	Asian or Pacific Islander	C34.1-Upper lobe, lung	8140/3: Adenocarcinoma, NOS	IV	T2a	N2	M1b	Left - origin of primary	0	Beam radiation	No/Unknown	No	Yes	No	No	One primary only	1	Dead
1213381	68 years	Female	2011	White	C34.0-Main bronchus	8041/3: Small cell carcinoma, NOS	IV	T4	N2	M1a	Left - origin of primary	0	Beam radiation	Yes	No	No	No	Yes	One primary only	10	Dead
1213386	69 years	Male	2011	Black	C34.1-Upper lobe, lung	8560/3: Adenosquamous carcinoma	IIIA	T4	N0	M0	Right - origin of primary	33	None/Unknown	No/Unknown	No	No	No	No	One primary only	47	Dead
1213828	81 years	Male	2011	White	C34.1-Upper lobe, lung	8070/3: Squamous cell carcinoma, NOS	IV	T2b	N2	M1b	Right - origin of primary	0	Beam radiation	No/Unknown	Yes	No	No	No	One primary only	1	Dead
1213831	77 years	Male	2011	White	C34.3-Lower lobe, lung	8070/3: Squamous cell carcinoma, NOS	IIIA	T2b	N2	M0	Right - origin of primary	0	Beam radiation	Yes	No	No	No	No	One primary only	3	Dead
1213847	70 years	Male	2011	White	C34.1-Upper lobe, lung	8140/3: Adenocarcinoma, NOS	IIIA	T4	N0	M0	Right - origin of primary	0	None/Unknown	Yes	No	No	No	No	One primary only	7	Dead
1213943	80 years	Female	2011	Asian or Pacific Islander	C34.9-Lung, NOS	8140/3: Adenocarcinoma, NOS	IIIB	T4	N2	M0	Right - origin of primary	0	Beam radiation	Yes	No	No	No	No	One primary only	90	Dead
1213944	65 years	Female	2011	Black	C34.1-Upper lobe, lung	8140/3: Adenocarcinoma, NOS	IIIA	T3	N2	M0	Right - origin of primary	0	None/Unknown	Yes	No	No	No	No	One primary only	1	Dead
1213950	72 years	Female	2011	White	C34.9-Lung, NOS	8140/3: Adenocarcinoma, NOS	IIIA	T4	N0	M0	Right - origin of primary	0	Beam radiation	No/Unknown	No	No	No	No	One primary only	4	Dead
1213990	87 years	Male	2011	White	C34.1-Upper lobe, lung	8010/3: Carcinoma, NOS	IIIA	T3	N2	M0	Left - origin of primary	0	None/Unknown	No/Unknown	No	No	No	No	One primary only	12	Dead
1214015	66 years	Female	2011	White	C34.1-Upper lobe, lung	8046/3: Non-small cell carcinoma	IV	T4	N3	M1b	Left - origin of primary	0	Beam radiation	Yes	No	No	No	Yes	One primary only	3	Dead
1214021	67 years	Male	2011	White	C34.3-Lower lobe, lung	8140/3: Adenocarcinoma, NOS	IV	T4	N2	M1b	Left - origin of primary	0	Beam radiation	Yes	Yes	No	No	No	One primary only	11	Dead
1214026	49 years	Male	2011	White	C34.9-Lung, NOS	8560/3: Adenosquamous carcinoma	IV	T4	N2	M1a	Left - origin of primary	0	Beam radiation	Yes	No	No	No	Yes	One primary only	32	Dead
1214114	60 years	Male	2011	Black	C34.1-Upper lobe, lung	8070/3: Squamous cell carcinoma, NOS	IIIB	T2a	N3	M0	Left - origin of primary	0	Beam radiation	Yes	No	No	No	No	One primary only	42	Dead
1214147	77 years	Male	2011	White	C34.3-Lower lobe, lung	8070/3: Squamous cell carcinoma, NOS	IV	T4	N2	M1b	Right - origin of primary	0	Beam radiation	Yes	No	Yes	Yes	No	One primary only	4	Dead
1214207	62 years	Female	2011	White	C34.3-Lower lobe, lung	8310/3: Clear cell adenocarcinoma, NOS	IIIA	T2b	N2	M0	Right - origin of primary	33	None/Unknown	Yes	No	No	No	No	One primary only	9	Dead
1214260	63 years	Female	2011	White	C34.3-Lower lobe, lung	8140/3: Adenocarcinoma, NOS	IV	T4	N2	M1b	Right - origin of primary	0	None/Unknown	Yes	No	No	No	Yes	One primary only	4	Dead
1214281	68 years	Female	2011	Black	C34.1-Upper lobe, lung	8070/3: Squamous cell carcinoma, NOS	IIIA	T4	N0	M0	Left - origin of primary	0	None/Unknown	No/Unknown	No	No	No	No	One primary only	14	Dead
1214404	63 years	Male	2011	Asian or Pacific Islander	C34.3-Lower lobe, lung	8140/3: Adenocarcinoma, NOS	IV	T4	N2	M1b	Right - origin of primary	0	None/Unknown	No/Unknown	No	Yes	No	No	One primary only	3	Dead
1214532	79 years	Male	2011	American Indian/Alaska Native	C34.3-Lower lobe, lung	8140/3: Adenocarcinoma, NOS	IV	T2b	N2	M1b	Left - origin of primary	0	None/Unknown	No/Unknown	Yes	No	Yes	No	One primary only	1	Dead
1214596	79 years	Female	2011	White	C34.1-Upper lobe, lung	8140/3: Adenocarcinoma, NOS	IIIB	T4	N2	M0	Right - origin of primary	0	None/Unknown	No/Unknown	No	No	No	No	One primary only	3	Alive
1214662	51 years	Female	2011	White	C34.2-Middle lobe, lung	8140/3: Adenocarcinoma, NOS	IV	T2b	N3	M1b	Right - origin of primary	0	Beam radiation	Yes	No	Yes	Yes	Yes	One primary only	4	Dead
1214690	73 years	Male	2011	White	C34.9-Lung, NOS	8046/3: Non-small cell carcinoma	IV	T4	N2	M1b	Bilateral, single primary	0	None/Unknown	No/Unknown	No	No	No	Yes	One primary only	1	Dead
1214721	54 years	Male	2011	Black	C34.3-Lower lobe, lung	8070/3: Squamous cell carcinoma, NOS	IV	T3	N1	M1b	Left - origin of primary	0	Beam radiation	Yes	Yes	No	No	No	One primary only	27	Dead
1214751	72 years	Female	2011	White	C34.3-Lower lobe, lung	8140/3: Adenocarcinoma, NOS	IV	T1a	N3	M1b	Left - origin of primary	0	Beam radiation	Yes	No	Yes	No	No	One primary only	41	Dead
1214775	54 years	Male	2011	White	C34.1-Upper lobe, lung	8046/3: Non-small cell carcinoma	IV	T3	N1	M1b	Right - origin of primary	0	Beam radiation	Yes	Yes	Yes	No	No	One primary only	2	Dead
1214889	58 years	Female	2011	White	C34.3-Lower lobe, lung	8140/3: Adenocarcinoma, NOS	IV	T2NOS	N0	M1b	Right - origin of primary	21	None/Unknown	Yes	Yes	No	Yes	No	One primary only	8	Dead
1214894	79 years	Male	2011	Asian or Pacific Islander	C34.1-Upper lobe, lung	8070/3: Squamous cell carcinoma, NOS	IIIB	T4	N3	M0	Right - origin of primary	0	None/Unknown	No/Unknown	No	No	No	No	One primary only	30	Dead
1214910	74 years	Male	2011	White	C34.3-Lower lobe, lung	8070/3: Squamous cell carcinoma, NOS	IIIA	T3	N2	M0	Left - origin of primary	0	Beam radiation	Yes	No	No	No	No	One primary only	4	Dead
1214938	54 years	Male	2011	Asian or Pacific Islander	C34.2-Middle lobe, lung	8140/3: Adenocarcinoma, NOS	IV	T1b	N3	M1b	Right - origin of primary	0	Beam radiation	Yes	Yes	No	No	No	One primary only	7	Dead
1215060	63 years	Female	2011	White	C34.1-Upper lobe, lung	8140/3: Adenocarcinoma, NOS	IV	T4	N2	M1a	Left - origin of primary	0	None/Unknown	Yes	No	No	No	No	One primary only	18	Dead
1215063	60 years	Male	2011	White	C34.1-Upper lobe, lung	8140/3: Adenocarcinoma, NOS	IV	T4	N3	M1b	Left - origin of primary	0	None/Unknown	Yes	No	No	Yes	No	One primary only	4	Dead
1215159	69 years	Female	2011	Asian or Pacific Islander	C34.3-Lower lobe, lung	8140/3: Adenocarcinoma, NOS	IV	T3	N2	M1b	Right - origin of primary	0	Beam radiation	Yes	Yes	No	No	No	One primary only	24	Dead
1215201	54 years	Female	2011	Asian or Pacific Islander	C34.1-Upper lobe, lung	8140/3: Adenocarcinoma, NOS	IV	T4	N2	M1b	Right - origin of primary	0	Beam radiation	Yes	Yes	No	No	Yes	One primary only	18	Dead
1215268	84 years	Male	2011	White	C34.9-Lung, NOS	8042/3: Oat cell carcinoma	IV	T4	N3	M1b	Right - origin of primary	0	None/Unknown	No/Unknown	No	No	Yes	Yes	One primary only	1	Dead
1215337	78 years	Female	2011	White	C34.1-Upper lobe, lung	8140/3: Adenocarcinoma, NOS	IIIA	T4	N0	M0	Right - origin of primary	0	None/Unknown	No/Unknown	No	No	No	No	One primary only	1	Dead
1215341	63 years	Male	2011	White	C34.0-Main bronchus	8140/3: Adenocarcinoma, NOS	IV	T4	N2	M1b	Left - origin of primary	0	None/Unknown	Yes	Yes	No	Yes	No	One primary only	5	Dead
1215343	86 years	Female	2011	White	C34.3-Lower lobe, lung	8046/3: Non-small cell carcinoma	IIIA	T3	N2	M0	Right - origin of primary	0	Beam radiation	No/Unknown	No	No	No	No	One primary only	4	Dead
1215461	77 years	Female	2011	White	C34.1-Upper lobe, lung	8041/3: Small cell carcinoma, NOS	IV	T1a	N2	M1b	Right - origin of primary	0	None/Unknown	No/Unknown	No	Yes	No	No	One primary only	1	Dead
1215464	76 years	Male	2011	White	C34.1-Upper lobe, lung	8070/3: Squamous cell carcinoma, NOS	IIIA	T1a	N2	M0	Right - origin of primary	21	Beam radiation	Yes	No	No	No	No	One primary only	14	Dead
1215467	60 years	Male	2011	Black	C34.0-Main bronchus	8140/3: Adenocarcinoma, NOS	IV	T1a	N0	M1b	Right - origin of primary	0	Beam radiation	Yes	No	Yes	No	No	One primary only	75	Dead
1215505	66 years	Female	2011	White	C34.1-Upper lobe, lung	8070/3: Squamous cell carcinoma, NOS	IV	T4	N1	M1b	Left - origin of primary	0	None/Unknown	No/Unknown	Yes	No	No	No	One primary only	4	Dead
1215583	65 years	Male	2011	White	C34.3-Lower lobe, lung	8070/3: Squamous cell carcinoma, NOS	IV	T4	N3	M1a	Right - origin of primary	0	Beam radiation	Yes	No	No	No	No	One primary only	24	Dead
1215713	66 years	Female	2011	White	C34.3-Lower lobe, lung	8070/3: Squamous cell carcinoma, NOS	IV	T2NOS	N2	M1b	Left - origin of primary	0	None/Unknown	Yes	Yes	No	No	No	One primary only	12	Dead
1215719	75 years	Female	2011	White	C34.3-Lower lobe, lung	8140/3: Adenocarcinoma, NOS	IV	T3	N3	M1b	Left - origin of primary	0	Beam radiation	Yes	Yes	No	No	Yes	One primary only	10	Dead
1215723	64 years	Male	2011	White	C34.2-Middle lobe, lung	8140/3: Adenocarcinoma, NOS	IV	T3	N2	M1b	Right - origin of primary	0	Beam radiation	Yes	Yes	No	No	Yes	One primary only	10	Dead
1215726	49 years	Female	2011	White	C34.1-Upper lobe, lung	8140/3: Adenocarcinoma, NOS	IV	T1a	N3	M1b	Left - origin of primary	0	Beam radiation	Yes	No	No	No	No	One primary only	72	Dead
1215728	76 years	Female	2011	White	C34.1-Upper lobe, lung	8140/3: Adenocarcinoma, NOS	IIIA	T2a	N2	M0	Left - origin of primary	33	Beam radiation	Yes	No	No	No	No	One primary only	24	Dead
1215732	81 years	Female	2011	Asian or Pacific Islander	C34.1-Upper lobe, lung	8140/3: Adenocarcinoma, NOS	IIIA	T1b	N2	M0	Left - origin of primary	21	None/Unknown	Yes	No	No	No	No	One primary only	100	Alive
1215800	69 years	Female	2011	White	C34.9-Lung, NOS	8140/3: Adenocarcinoma, NOS	IV	T0	N3	M1b	Paired site, but no information concerning laterality	0	Beam radiation	Yes	No	No	No	Yes	One primary only	43	Dead
1215818	82 years	Female	2011	White	C34.1-Upper lobe, lung	8041/3: Small cell carcinoma, NOS	IIIA	T1a	N2	M0	Right - origin of primary	0	Beam radiation	Yes	No	No	No	No	One primary only	26	Dead
1215900	57 years	Female	2011	White	C34.1-Upper lobe, lung	8021/3: Carcinoma, anaplastic, NOS	IV	T3	N2	M1b	Right - origin of primary	0	Beam radiation	Yes	No	No	No	No	One primary only	3	Dead
1215921	65 years	Female	2011	Asian or Pacific Islander	C34.1-Upper lobe, lung	8140/3: Adenocarcinoma, NOS	IV	T4	N3	M1b	Right - origin of primary	0	None/Unknown	Yes	Yes	No	No	Yes	One primary only	29	Dead
1215925	68 years	Male	2011	Asian or Pacific Islander	C34.1-Upper lobe, lung	8140/3: Adenocarcinoma, NOS	IV	T4	N2	M1a	Left - origin of primary	0	None/Unknown	Yes	No	No	No	Yes	One primary only	10	Dead
1215930	52 years	Male	2011	Asian or Pacific Islander	C34.1-Upper lobe, lung	8140/3: Adenocarcinoma, NOS	IV	T4	N0	M1a	Left - origin of primary	0	None/Unknown	Yes	No	No	No	No	One primary only	70	Dead
1215975	70 years	Male	2011	White	C34.3-Lower lobe, lung	8140/3: Adenocarcinoma, NOS	IIIA	T1a	N2	M0	Right - origin of primary	0	Beam radiation	Yes	No	No	No	No	One primary only	5	Dead
1216000	71 years	Female	2011	White	C34.3-Lower lobe, lung	8140/3: Adenocarcinoma, NOS	IIIA	T4	N0	M0	Right - origin of primary	0	None/Unknown	No/Unknown	No	No	No	No	One primary only	4	Dead
1216041	74 years	Male	2011	Asian or Pacific Islander	C34.1-Upper lobe, lung	8140/3: Adenocarcinoma, NOS	IV	T4	N2	M1b	Left - origin of primary	0	None/Unknown	Yes	No	No	No	Yes	One primary only	10	Dead
1216125	64 years	Female	2011	White	C34.1-Upper lobe, lung	8140/3: Adenocarcinoma, NOS	IV	T3	N3	M1b	Right - origin of primary	0	Beam radiation	Yes	Yes	Yes	No	Yes	One primary only	15	Dead
1216157	69 years	Female	2011	White	C34.9-Lung, NOS	8140/3: Adenocarcinoma, NOS	IIIA	T4	N1	M0	Right - origin of primary	0	None/Unknown	No/Unknown	No	No	No	No	One primary only	3	Dead
1216333	65 years	Male	2011	White	C34.3-Lower lobe, lung	8010/3: Carcinoma, NOS	IV	T2a	N0	M1b	Right - origin of primary	0	Beam radiation	Yes	No	Yes	No	No	One primary only	99	Alive
1216381	62 years	Female	2011	Asian or Pacific Islander	C34.3-Lower lobe, lung	8140/3: Adenocarcinoma, NOS	IV	T1b	N3	M1b	Left - origin of primary	0	Beam radiation	Yes	Yes	No	No	No	One primary only	7	Dead
1216411	48 years	Female	2011	Asian or Pacific Islander	C34.3-Lower lobe, lung	8140/3: Adenocarcinoma, NOS	IV	T4	N3	M1b	Right - origin of primary	0	None/Unknown	Yes	No	Yes	No	Yes	One primary only	60	Dead
1216430	67 years	Male	2011	Black	C34.1-Upper lobe, lung	8140/3: Adenocarcinoma, NOS	IV	T1a	N3	M1b	Left - origin of primary	0	Beam radiation	Yes	Yes	No	No	No	One primary only	10	Dead
1216441	76 years	Female	2011	White	C34.3-Lower lobe, lung	8070/3: Squamous cell carcinoma, NOS	IIIB	T3	N3	M0	Right - origin of primary	0	Beam radiation	Yes	No	No	No	No	One primary only	10	Dead
1216497	62 years	Male	2011	White	C34.1-Upper lobe, lung	8070/3: Squamous cell carcinoma, NOS	IIIA	T2a	N2	M0	Left - origin of primary	0	Beam radiation	Yes	No	No	No	No	One primary only	17	Dead
1216549	70 years	Male	2011	Asian or Pacific Islander	C34.3-Lower lobe, lung	8140/3: Adenocarcinoma, NOS	IV	T3	N3	M1a	Right - origin of primary	0	None/Unknown	Yes	No	No	No	No	One primary only	3	Dead
1216634	78 years	Male	2011	Asian or Pacific Islander	C34.3-Lower lobe, lung	8041/3: Small cell carcinoma, NOS	IV	T4	N3	M1b	Right - origin of primary	0	None/Unknown	Yes	No	No	No	No	One primary only	1	Dead
1216687	52 years	Female	2011	Black	C34.1-Upper lobe, lung	8010/3: Carcinoma, NOS	IV	T1a	N0	M1b	Right - origin of primary	0	None/Unknown	Yes	Yes	No	Yes	No	One primary only	7	Dead
1216701	68 years	Male	2011	White	C34.1-Upper lobe, lung	8140/3: Adenocarcinoma, NOS	IV	T1a	N0	M1b	Left - origin of primary	0	Beam radiation	No/Unknown	Yes	No	Yes	No	One primary only	2	Dead
1216731	39 years	Female	2011	Asian or Pacific Islander	C34.9-Lung, NOS	8250/3: Bronchiolo-alveolar adenocarcinoma, NOS	IV	T4	N1	M1b	Right - origin of primary	0	Beam radiation	Yes	Yes	No	No	Yes	One primary only	22	Dead
1216752	57 years	Male	2011	White	C34.1-Upper lobe, lung	8140/3: Adenocarcinoma, NOS	IV	T3	N3	M1b	Right - origin of primary	0	Beam radiation	No/Unknown	No	Yes	No	No	One primary only	5	Dead
1216769	56 years	Female	2011	White	C34.3-Lower lobe, lung	8480/3: Mucinous adenocarcinoma	IV	T3	N0	M1b	Right - origin of primary	0	Beam radiation	Yes	Yes	No	No	No	One primary only	18	Dead
1216900	86 years	Female	2011	White	C34.1-Upper lobe, lung	8140/3: Adenocarcinoma, NOS	IV	T2b	N2	M1b	Left - origin of primary	0	Beam radiation	No/Unknown	Yes	No	No	Yes	One primary only	1	Dead
1216989	55 years	Female	2011	White	C34.1-Upper lobe, lung	8140/3: Adenocarcinoma, NOS	IV	T1a	N1	M1b	Left - origin of primary	0	None/Unknown	No/Unknown	No	No	No	No	One primary only	12	Dead
1217168	93 years	Female	2011	White	C34.9-Lung, NOS	8046/3: Non-small cell carcinoma	III	T0	N2	M0	Only one side - side unspecified	0	Beam radiation	No/Unknown	No	No	No	No	One primary only	4	Dead
1217195	51 years	Female	2011	Asian or Pacific Islander	C34.2-Middle lobe, lung	8490/3: Signet ring cell carcinoma	IV	T4	N2	M1b	Right - origin of primary	0	None/Unknown	Yes	Yes	No	No	Yes	One primary only	58	Dead
1217197	52 years	Male	2011	White	C34.1-Upper lobe, lung	8041/3: Small cell carcinoma, NOS	IV	T4	N3	M1b	Right - origin of primary	0	Beam radiation	Yes	Yes	No	No	Yes	One primary only	11	Dead
1217378	64 years	Male	2011	White	C34.1-Upper lobe, lung	8070/3: Squamous cell carcinoma, NOS	IIIB	T4	N2	M0	Right - origin of primary	0	None/Unknown	Yes	No	No	No	No	One primary only	7	Dead
1217380	65 years	Male	2011	White	C34.3-Lower lobe, lung	8046/3: Non-small cell carcinoma	IV	T2a	N1	M1b	Left - origin of primary	0	None/Unknown	No/Unknown	Yes	No	No	No	One primary only	22	Dead
1217401	67 years	Female	2011	White	C34.3-Lower lobe, lung	8140/3: Adenocarcinoma, NOS	IIIB	T1a	N3	M0	Right - origin of primary	0	None/Unknown	No/Unknown	No	No	No	No	One primary only	14	Dead
1217425	51 years	Female	2011	White	C34.3-Lower lobe, lung	8046/3: Non-small cell carcinoma	IV	T4	N2	M1b	Right - origin of primary	0	None/Unknown	No/Unknown	Yes	No	No	No	One primary only	4	Dead
1217444	54 years	Male	2011	White	C34.8-Overlapping lesion of lung	8140/3: Adenocarcinoma, NOS	IV	T4	N0	M1b	Right - origin of primary	0	Beam radiation	No/Unknown	No	No	No	No	One primary only	3	Dead
1217452	62 years	Male	2011	Black	C34.1-Upper lobe, lung	8140/3: Adenocarcinoma, NOS	IIIA	T4	N1	M0	Left - origin of primary	0	Beam radiation	Yes	No	No	No	No	One primary only	41	Dead
1217489	71 years	Male	2011	White	C34.3-Lower lobe, lung	8140/3: Adenocarcinoma, NOS	IIIA	T2a	N2	M0	Left - origin of primary	0	Beam radiation	Yes	No	No	No	No	One primary only	6	Dead
1217508	73 years	Female	2011	White	C34.1-Upper lobe, lung	8140/3: Adenocarcinoma, NOS	IV	T4	N3	M1a	Left - origin of primary	0	None/Unknown	No/Unknown	No	No	No	Yes	One primary only	2	Dead
1217516	77 years	Male	2011	White	C34.1-Upper lobe, lung	8140/3: Adenocarcinoma, NOS	IV	T2b	N2	M1b	Right - origin of primary	0	None/Unknown	Yes	Yes	No	No	No	One primary only	17	Dead
1217636	57 years	Female	2011	White	C34.1-Upper lobe, lung	8046/3: Non-small cell carcinoma	IV	T4	N2	M1b	Left - origin of primary	0	Beam radiation	Yes	Yes	Yes	No	Yes	One primary only	12	Dead
1217809	51 years	Male	2010	Asian or Pacific Islander	C34.2-Middle lobe, lung	8260/3: Papillary adenocarcinoma, NOS	IV	T3	N0	M1a	Right - origin of primary	0	None/Unknown	Yes	No	No	No	No	One primary only	13	Dead
1217822	66 years	Male	2011	Black	C34.1-Upper lobe, lung	8140/3: Adenocarcinoma, NOS	IV	T2NOS	N2	M1b	Right - origin of primary	0	None/Unknown	No/Unknown	Yes	No	No	No	One primary only	1	Dead
1217907	62 years	Female	2011	White	C34.9-Lung, NOS	8046/3: Non-small cell carcinoma	IIIB	T4	N2	M0	Left - origin of primary	0	None/Unknown	Yes	No	No	No	No	One primary only	4	Dead
1217909	80 years	Female	2011	White	C34.1-Upper lobe, lung	8046/3: Non-small cell carcinoma	IV	T3	N2	M1a	Left - origin of primary	0	None/Unknown	No/Unknown	No	No	No	No	One primary only	2	Dead
1217973	76 years	Female	2010	White	C34.3-Lower lobe, lung	8140/3: Adenocarcinoma, NOS	IV	T2a	N0	M1b	Left - origin of primary	0	None/Unknown	No/Unknown	No	Yes	No	No	One primary only	1	Dead
1218058	51 years	Female	2011	Asian or Pacific Islander	C34.1-Upper lobe, lung	8140/3: Adenocarcinoma, NOS	IV	T4	N2	M1b	Right - origin of primary	0	Beam radiation	Yes	Yes	Yes	Yes	Yes	One primary only	13	Dead
1218061	41 years	Male	2011	White	C34.1-Upper lobe, lung	8140/3: Adenocarcinoma, NOS	IV	T3	N2	M1b	Right - origin of primary	0	None/Unknown	Yes	Yes	No	No	No	One primary only	100	Alive
1218184	67 years	Female	2011	White	C34.3-Lower lobe, lung	8140/3: Adenocarcinoma, NOS	IIIA	T2b	N2	M0	Right - origin of primary	0	Beam radiation	Yes	No	No	No	No	One primary only	101	Alive
1218316	69 years	Male	2011	Asian or Pacific Islander	C34.1-Upper lobe, lung	8140/3: Adenocarcinoma, NOS	IIIB	T4	N3	M0	Left - origin of primary	0	Beam radiation	Yes	No	No	No	No	One primary only	48	Dead
1218368	79 years	Female	2011	White	C34.1-Upper lobe, lung	8070/3: Squamous cell carcinoma, NOS	IIIA	T3	N2	M0	Right - origin of primary	0	Beam radiation	Yes	No	No	No	No	One primary only	78	Dead
1218597	65 years	Female	2011	White	C34.1-Upper lobe, lung	8010/3: Carcinoma, NOS	IV	T3	N1	M1b	Right - origin of primary	56	None/Unknown	Yes	No	No	Yes	No	One primary only	9	Dead
1218725	61 years	Female	2011	White	C34.3-Lower lobe, lung	8140/3: Adenocarcinoma, NOS	IIIA	T2a	N2	M0	Right - origin of primary	33	None/Unknown	Yes	No	No	No	No	One primary only	44	Dead
1218858	69 years	Male	2011	Black	C34.0-Main bronchus	8070/3: Squamous cell carcinoma, NOS	IV	T4	N0	M1a	Right - origin of primary	0	None/Unknown	Yes	No	No	No	Yes	One primary only	10	Dead
1218863	52 years	Female	2011	Black	C34.1-Upper lobe, lung	8140/3: Adenocarcinoma, NOS	IV	T2a	N0	M1b	Right - origin of primary	0	Beam radiation	Yes	Yes	No	No	No	One primary only	14	Dead
1219030	54 years	Male	2011	Asian or Pacific Islander	C34.1-Upper lobe, lung	8140/3: Adenocarcinoma, NOS	IV	T2a	N3	M1b	Right - origin of primary	0	Beam radiation	Yes	Yes	Yes	No	No	One primary only	1	Dead
1219122	69 years	Female	2011	White	C34.0-Main bronchus	8042/3: Oat cell carcinoma	IV	T4	N0	M1a	Right - origin of primary	0	None/Unknown	Yes	No	No	No	Yes	One primary only	10	Dead
1219123	83 years	Female	2011	White	C34.1-Upper lobe, lung	8140/3: Adenocarcinoma, NOS	IV	T4	N2	M1b	Left - origin of primary	0	Beam radiation	No/Unknown	Yes	Yes	No	No	One primary only	2	Dead
1219131	77 years	Female	2011	White	C34.1-Upper lobe, lung	8140/3: Adenocarcinoma, NOS	IIIA	T3	N1	M0	Right - origin of primary	0	Beam radiation	Yes	No	No	No	No	One primary only	26	Dead
1219133	79 years	Female	2011	White	C34.3-Lower lobe, lung	8140/3: Adenocarcinoma, NOS	IIIA	T2a	N2	M0	Left - origin of primary	0	None/Unknown	Yes	No	No	No	No	One primary only	4	Dead
1219198	60 years	Female	2011	White	C34.1-Upper lobe, lung	8020/3: Carcinoma, undifferentiated, NOS	IV	T1a	N0	M1b	Right - origin of primary	0	Beam radiation	No/Unknown	No	Yes	No	No	One primary only	14	Dead
1219207	67 years	Female	2011	White	C34.1-Upper lobe, lung	8140/3: Adenocarcinoma, NOS	IIIA	T2b	N2	M0	Left - origin of primary	0	None/Unknown	Yes	No	No	No	No	One primary only	97	Alive
1219208	81 years	Female	2011	White	C34.9-Lung, NOS	8140/3: Adenocarcinoma, NOS	IV	T4	N3	M1a	Left - origin of primary	0	None/Unknown	Yes	No	No	No	Yes	One primary only	16	Dead
1219209	74 years	Female	2011	White	C34.3-Lower lobe, lung	8490/3: Signet ring cell carcinoma	IV	T4	N0	M1a	Right - origin of primary	0	None/Unknown	Yes	No	No	No	Yes	One primary only	13	Dead
1219267	52 years	Male	2011	Black	C34.3-Lower lobe, lung	8140/3: Adenocarcinoma, NOS	IV	T2a	N0	M1b	Left - origin of primary	0	None/Unknown	No/Unknown	Yes	No	No	No	One primary only	14	Dead
1219281	64 years	Female	2011	White	C34.3-Lower lobe, lung	8046/3: Non-small cell carcinoma	IV	T1b	N1	M1b	Right - origin of primary	0	Beam radiation	Yes	Yes	No	No	No	One primary only	30	Dead
1219381	76 years	Male	2011	Asian or Pacific Islander	C34.1-Upper lobe, lung	8140/3: Adenocarcinoma, NOS	IV	T2a	N0	M1b	Right - origin of primary	0	None/Unknown	Yes	No	Yes	No	No	One primary only	46	Dead
1219454	86 years	Female	2011	Asian or Pacific Islander	C34.1-Upper lobe, lung	8140/3: Adenocarcinoma, NOS	IV	T4	N0	M1a	Left - origin of primary	0	None/Unknown	No/Unknown	No	No	No	No	One primary only	12	Dead
1219722	65 years	Male	2011	White	C34.1-Upper lobe, lung	8140/3: Adenocarcinoma, NOS	IV	T3	N0	M1b	Right - origin of primary	0	None/Unknown	No/Unknown	Yes	No	No	No	One primary only	3	Dead
1219749	68 years	Male	2011	White	C34.2-Middle lobe, lung	8140/3: Adenocarcinoma, NOS	IV	T4	N2	M1a	Right - origin of primary	0	Beam radiation	Yes	No	No	No	Yes	One primary only	2	Dead
1219777	47 years	Female	2011	White	C34.0-Main bronchus	8046/3: Non-small cell carcinoma	IV	T3	N3	M1b	Right - origin of primary	0	Beam radiation	No/Unknown	Yes	No	No	Yes	One primary only	1	Dead
1219805	79 years	Female	2011	Black	C34.3-Lower lobe, lung	8070/3: Squamous cell carcinoma, NOS	IV	T3	N2	M1a	Right - origin of primary	0	None/Unknown	No/Unknown	No	No	No	Yes	One primary only	2	Dead
1219808	64 years	Female	2011	White	C34.1-Upper lobe, lung	8140/3: Adenocarcinoma, NOS	IIIA	T1b	N2	M0	Right - origin of primary	0	Beam radiation	Yes	No	No	No	No	One primary only	4	Dead
1219819	72 years	Female	2011	White	C34.0-Main bronchus	8041/3: Small cell carcinoma, NOS	IV	T4	N0	M1a	Right - origin of primary	0	Beam radiation	Yes	Yes	No	No	No	One primary only	16	Dead
1219839	58 years	Male	2011	Black	C34.1-Upper lobe, lung	8140/3: Adenocarcinoma, NOS	IV	T4	N3	M1b	Right - origin of primary	0	Beam radiation	No/Unknown	No	No	No	Yes	One primary only	2	Dead
1219847	74 years	Female	2011	White	C34.9-Lung, NOS	8140/3: Adenocarcinoma, NOS	IV	T4	N2	M1b	Right - origin of primary	0	None/Unknown	Yes	Yes	Yes	Yes	Yes	One primary only	18	Dead
1219892	54 years	Female	2011	White	C34.9-Lung, NOS	8140/3: Adenocarcinoma, NOS	IIIB	T4	N2	M0	Right - origin of primary	0	Beam radiation	Yes	No	No	No	No	One primary only	96	Alive
1220062	63 years	Male	2010	White	C34.1-Upper lobe, lung	8140/3: Adenocarcinoma, NOS	IV	T4	N3	M1b	Right - origin of primary	0	None/Unknown	No/Unknown	Yes	Yes	Yes	No	One primary only	1	Dead
1220066	52 years	Female	2011	Asian or Pacific Islander	C34.1-Upper lobe, lung	8140/3: Adenocarcinoma, NOS	IV	T4	N3	M1a	Right - origin of primary	0	None/Unknown	Yes	No	Yes	No	Yes	One primary only	9	Dead
1220079	74 years	Male	2011	White	C34.1-Upper lobe, lung	8070/3: Squamous cell carcinoma, NOS	IV	T4	N2	M1a	Right - origin of primary	0	None/Unknown	No/Unknown	No	No	No	Yes	One primary only	3	Dead
1220091	70 years	Male	2011	White	C34.2-Middle lobe, lung	8140/3: Adenocarcinoma, NOS	IIIB	T1b	N3	M0	Right - origin of primary	0	None/Unknown	Yes	No	No	No	No	One primary only	29	Dead
1220102	62 years	Male	2011	Black	C34.1-Upper lobe, lung	8041/3: Small cell carcinoma, NOS	IIIB	T3	N3	M0	Left - origin of primary	0	None/Unknown	Yes	No	No	No	No	One primary only	7	Dead
1220122	61 years	Female	2011	Asian or Pacific Islander	C34.1-Upper lobe, lung	8140/3: Adenocarcinoma, NOS	IV	T2a	N3	M1b	Left - origin of primary	0	Beam radiation	No/Unknown	No	Yes	Yes	No	One primary only	2	Dead
1220133	68 years	Male	2011	Asian or Pacific Islander	C34.3-Lower lobe, lung	8046/3: Non-small cell carcinoma	IIIA	T4	N0	M0	Right - origin of primary	0	None/Unknown	No/Unknown	No	No	No	No	One primary only	1	Dead
1220152	78 years	Female	2011	White	C34.9-Lung, NOS	8140/3: Adenocarcinoma, NOS	IV	T4	N0	M1b	Right - origin of primary	0	None/Unknown	Yes	No	Yes	Yes	Yes	One primary only	5	Dead
1220157	43 years	Female	2011	Asian or Pacific Islander	C34.1-Upper lobe, lung	8140/3: Adenocarcinoma, NOS	IIIB	T4	N2	M0	Left - origin of primary	56	None/Unknown	Yes	No	No	No	No	One primary only	10	Dead
1220191	54 years	Male	2011	White	C34.2-Middle lobe, lung	8140/3: Adenocarcinoma, NOS	IV	T2b	N2	M1b	Right - origin of primary	0	None/Unknown	Yes	Yes	No	No	No	One primary only	101	Alive
1220319	63 years	Male	2011	White	C34.1-Upper lobe, lung	8140/3: Adenocarcinoma, NOS	IV	T3	N0	M1b	Left - origin of primary	0	Beam radiation	Yes	No	Yes	No	No	One primary only	28	Dead
1220376	86 years	Male	2011	Asian or Pacific Islander	C34.9-Lung, NOS	8140/3: Adenocarcinoma, NOS	IV	T3	N0	M1a	Right - origin of primary	0	None/Unknown	No/Unknown	No	No	No	No	One primary only	12	Dead
1220381	91 years	Female	2011	White	C34.1-Upper lobe, lung	8070/3: Squamous cell carcinoma, NOS	IIIA	T2a	N2	M0	Right - origin of primary	0	Beam radiation	No/Unknown	No	No	No	No	One primary only	85	Dead
1220493	73 years	Female	2011	White	C34.0-Main bronchus	8041/3: Small cell carcinoma, NOS	IV	T4	N2	M1b	Left - origin of primary	0	Beam radiation	Yes	Yes	Yes	No	No	One primary only	6	Dead
1220502	68 years	Female	2011	White	C34.1-Upper lobe, lung	8140/3: Adenocarcinoma, NOS	IV	T4	N2	M1a	Right - origin of primary	0	Beam radiation	Yes	No	No	No	Yes	One primary only	1	Dead
1220570	67 years	Female	2011	White	C34.1-Upper lobe, lung	8140/3: Adenocarcinoma, NOS	IIIA	T4	N0	M0	Left - origin of primary	0	Beam radiation	Yes	No	No	No	No	One primary only	24	Dead
1220593	68 years	Female	2011	White	C34.1-Upper lobe, lung	8140/3: Adenocarcinoma, NOS	IV	T3	N2	M1b	Left - origin of primary	0	None/Unknown	Yes	Yes	No	No	No	One primary only	24	Dead
1220606	48 years	Male	2011	Asian or Pacific Islander	C34.0-Main bronchus	8140/3: Adenocarcinoma, NOS	IV	T4	N3	M1a	Left - origin of primary	0	None/Unknown	Yes	No	No	No	No	One primary only	53	Dead
1220774	66 years	Female	2011	White	C34.3-Lower lobe, lung	8140/3: Adenocarcinoma, NOS	IV	T3	N3	M1b	Right - origin of primary	0	None/Unknown	Yes	Yes	No	No	Yes	One primary only	3	Dead
1220859	68 years	Female	2011	White	C34.0-Main bronchus	8070/3: Squamous cell carcinoma, NOS	IV	T2a	N2	M1b	Left - origin of primary	0	Beam radiation	No/Unknown	No	No	Yes	Yes	One primary only	5	Dead
1220860	75 years	Male	2011	White	C34.1-Upper lobe, lung	8140/3: Adenocarcinoma, NOS	IV	T1a	N2	M1b	Left - origin of primary	0	None/Unknown	Yes	No	No	No	No	One primary only	98	Alive
1220902	82 years	Male	2011	Asian or Pacific Islander	C34.3-Lower lobe, lung	8070/3: Squamous cell carcinoma, NOS	IIIA	T2a	N2	M0	Right - origin of primary	0	Beam radiation	No/Unknown	No	No	No	No	One primary only	8	Dead
1220943	62 years	Male	2011	White	C34.0-Main bronchus	8041/3: Small cell carcinoma, NOS	IV	T4	N2	M1b	Left - origin of primary	0	None/Unknown	Yes	No	No	Yes	No	One primary only	8	Dead
1221025	78 years	Female	2011	White	C34.3-Lower lobe, lung	8140/3: Adenocarcinoma, NOS	IV	T3	N0	M1b	Right - origin of primary	0	Beam radiation	No/Unknown	Yes	No	Yes	No	One primary only	1	Dead
1221073	77 years	Male	2011	Asian or Pacific Islander	C34.1-Upper lobe, lung	8140/3: Adenocarcinoma, NOS	IIIA	T1a	N2	M0	Right - origin of primary	0	Beam radiation	Yes	No	No	No	No	One primary only	16	Dead
1221110	81 years	Female	2011	Asian or Pacific Islander	C34.3-Lower lobe, lung	8140/3: Adenocarcinoma, NOS	IV	T2b	N1	M1a	Right - origin of primary	0	None/Unknown	No/Unknown	No	No	No	No	One primary only	20	Dead
1221234	72 years	Male	2011	White	C34.1-Upper lobe, lung	8140/3: Adenocarcinoma, NOS	IIIA	T1b	N2	M0	Right - origin of primary	33	None/Unknown	Yes	No	No	No	No	One primary only	17	Dead
1221237	83 years	Male	2011	White	C34.3-Lower lobe, lung	8070/3: Squamous cell carcinoma, NOS	IV	T3	N0	M1b	Left - origin of primary	0	None/Unknown	No/Unknown	Yes	No	No	Yes	One primary only	6	Dead
1221304	64 years	Male	2011	White	C34.1-Upper lobe, lung	8140/3: Adenocarcinoma, NOS	IIIA	T2a	N2	M0	Right - origin of primary	33	Beam radiation	Yes	No	No	No	No	One primary only	13	Dead
1221423	58 years	Male	2011	Asian or Pacific Islander	C34.1-Upper lobe, lung	8046/3: Non-small cell carcinoma	IIIB	T4	N3	M0	Right - origin of primary	0	Beam radiation	Yes	No	No	No	No	One primary only	3	Dead
1221427	52 years	Female	2011	Asian or Pacific Islander	C34.2-Middle lobe, lung	8140/3: Adenocarcinoma, NOS	IIIA	T2a	N2	M0	Right - origin of primary	33	Beam radiation	Yes	No	No	No	No	One primary only	99	Alive
1221737	78 years	Male	2011	White	C34.3-Lower lobe, lung	8010/3: Carcinoma, NOS	IV	T2a	N0	M1b	Right - origin of primary	0	Beam radiation	No/Unknown	No	Yes	No	No	One primary only	2	Dead
1221823	74 years	Male	2011	White	C34.1-Upper lobe, lung	8140/3: Adenocarcinoma, NOS	IIIB	T1b	N3	M0	Right - origin of primary	0	Beam radiation	Yes	No	No	No	No	One primary only	19	Dead
1221826	66 years	Male	2011	Black	C34.0-Main bronchus	8013/3: Large cell neuroendocrine carcinoma	IV	T1a	N0	M1b	Left - origin of primary	0	Beam radiation	Yes	No	Yes	No	No	One primary only	12	Dead
1221834	74 years	Male	2011	Asian or Pacific Islander	C34.1-Upper lobe, lung	8140/3: Adenocarcinoma, NOS	IV	T4	N0	M1b	Right - origin of primary	0	Beam radiation	Yes	Yes	No	No	No	One primary only	1	Dead
1221877	63 years	Male	2011	White	C34.1-Upper lobe, lung	8070/3: Squamous cell carcinoma, NOS	IV	T3	N2	M1b	Left - origin of primary	0	Beam radiation	No/Unknown	Yes	No	Yes	No	One primary only	2	Dead
1221992	59 years	Female	2011	White	C34.2-Middle lobe, lung	8046/3: Non-small cell carcinoma	IIIA	T3	N1	M0	Right - origin of primary	0	Beam radiation	No/Unknown	No	No	No	No	One primary only	11	Dead
1222057	65 years	Female	2010	Black	C34.9-Lung, NOS	8140/3: Adenocarcinoma, NOS	IV	T4	N1	M1a	Left - origin of primary	0	None/Unknown	No/Unknown	No	No	No	No	One primary only	1	Dead
1222173	67 years	Female	2011	White	C34.3-Lower lobe, lung	8140/3: Adenocarcinoma, NOS	IIIA	T1a	N2	M0	Right - origin of primary	0	None/Unknown	Yes	No	No	No	No	One primary only	4	Dead
1222219	67 years	Male	2011	White	C34.1-Upper lobe, lung	8070/3: Squamous cell carcinoma, NOS	IIIA	T2a	N2	M0	Left - origin of primary	33	None/Unknown	Yes	No	No	No	No	One primary only	9	Dead
1222313	63 years	Female	2011	Asian or Pacific Islander	C34.3-Lower lobe, lung	8140/3: Adenocarcinoma, NOS	IIIA	T3	N2	M0	Left - origin of primary	0	None/Unknown	Yes	No	No	No	No	One primary only	25	Dead
1222376	61 years	Male	2011	White	C34.0-Main bronchus	8140/3: Adenocarcinoma, NOS	IV	T3	N1	M1b	Right - origin of primary	0	None/Unknown	Yes	No	No	No	No	One primary only	1	Dead
1222438	85 years	Female	2011	White	C34.3-Lower lobe, lung	8010/3: Carcinoma, NOS	IV	T1b	N0	M1a	Left - origin of primary	0	None/Unknown	No/Unknown	No	No	No	Yes	One primary only	5	Dead
1222464	65 years	Female	2011	White	C34.1-Upper lobe, lung	8140/3: Adenocarcinoma, NOS	IIIA	T3	N1	M0	Right - origin of primary	0	None/Unknown	No/Unknown	No	No	No	No	One primary only	7	Dead
1222466	63 years	Male	2011	Asian or Pacific Islander	C34.3-Lower lobe, lung	8041/3: Small cell carcinoma, NOS	IV	T4	N3	M1a	Left - origin of primary	0	Beam radiation	Yes	No	No	No	No	One primary only	12	Alive
1222469	88 years	Male	2011	White	C34.1-Upper lobe, lung	8010/3: Carcinoma, NOS	IV	T1a	N0	M1b	Right - origin of primary	0	None/Unknown	No/Unknown	No	No	Yes	No	One primary only	3	Dead
1222471	57 years	Female	2011	White	C34.1-Upper lobe, lung	8140/3: Adenocarcinoma, NOS	IV	T4	N0	M1a	Right - origin of primary	0	None/Unknown	No/Unknown	No	No	No	No	One primary only	25	Dead
1222474	71 years	Male	2011	White	C34.3-Lower lobe, lung	8140/3: Adenocarcinoma, NOS	IV	T1b	N2	M1b	Right - origin of primary	0	Beam radiation	No/Unknown	Yes	Yes	Yes	No	One primary only	2	Dead
1222482	75 years	Female	2011	White	C34.3-Lower lobe, lung	8046/3: Non-small cell carcinoma	IV	T1a	N1	M1b	Right - origin of primary	0	None/Unknown	No/Unknown	No	Yes	No	No	One primary only	1	Dead
1222565	61 years	Female	2011	Asian or Pacific Islander	C34.1-Upper lobe, lung	8140/3: Adenocarcinoma, NOS	IV	T4	N2	M1a	Left - origin of primary	0	Beam radiation	Yes	Yes	Yes	No	Yes	One primary only	29	Dead
1222584	73 years	Female	2011	White	C34.3-Lower lobe, lung	8140/3: Adenocarcinoma, NOS	IV	T2b	N2	M1b	Left - origin of primary	0	Beam radiation	Yes	Yes	No	No	No	One primary only	11	Dead
1222731	48 years	Female	2011	Asian or Pacific Islander	C34.0-Main bronchus	8140/3: Adenocarcinoma, NOS	IIIA	T4	N0	M0	Left - origin of primary	0	Beam radiation	Yes	No	No	No	No	One primary only	17	Dead
1222800	69 years	Female	2011	White	C34.1-Upper lobe, lung	8140/3: Adenocarcinoma, NOS	IV	T1a	N0	M1a	Right - origin of primary	0	None/Unknown	Yes	Yes	No	No	No	One primary only	13	Dead
1222957	63 years	Male	2011	White	C34.0-Main bronchus	8041/3: Small cell carcinoma, NOS	IV	T1b	N2	M1b	Right - origin of primary	0	None/Unknown	Yes	Yes	No	Yes	No	One primary only	4	Dead
1222966	64 years	Female	2011	Asian or Pacific Islander	C34.1-Upper lobe, lung	8140/3: Adenocarcinoma, NOS	IV	T4	N3	M1b	Left - origin of primary	0	None/Unknown	No/Unknown	Yes	Yes	No	No	One primary only	8	Dead
1222990	57 years	Male	2011	White	C34.1-Upper lobe, lung	8140/3: Adenocarcinoma, NOS	IIIA	T4	N0	M0	Right - origin of primary	0	None/Unknown	Yes	No	No	No	No	One primary only	9	Dead
1223172	64 years	Male	2011	White	C34.1-Upper lobe, lung	8070/3: Squamous cell carcinoma, NOS	IV	T3	N2	M1b	Right - origin of primary	0	Beam radiation	No/Unknown	Yes	No	No	No	One primary only	3	Dead
1223270	66 years	Male	2011	White	C34.1-Upper lobe, lung	8041/3: Small cell carcinoma, NOS	IV	T2b	N2	M1b	Right - origin of primary	0	None/Unknown	Yes	Yes	No	No	Yes	One primary only	6	Dead
1223300	57 years	Male	2011	Asian or Pacific Islander	C34.1-Upper lobe, lung	8140/3: Adenocarcinoma, NOS	IV	T2b	N2	M1b	Right - origin of primary	0	Beam radiation	Yes	No	Yes	No	No	One primary only	4	Dead
1223315	66 years	Male	2011	White	C34.3-Lower lobe, lung	8140/3: Adenocarcinoma, NOS	IIIA	T1a	N2	M0	Left - origin of primary	0	Beam radiation	Yes	No	No	No	No	One primary only	98	Alive
1223316	81 years	Male	2011	White	C34.9-Lung, NOS	8140/3: Adenocarcinoma, NOS	IV	T4	N3	M1b	Right - origin of primary	0	None/Unknown	Yes	No	No	Yes	No	One primary only	3	Dead
1223444	67 years	Male	2011	White	C34.1-Upper lobe, lung	8041/3: Small cell carcinoma, NOS	IIIB	T1b	N3	M0	Right - origin of primary	0	Beam radiation	Yes	No	No	No	No	One primary only	28	Dead
1223563	82 years	Female	2011	Asian or Pacific Islander	C34.2-Middle lobe, lung	8140/3: Adenocarcinoma, NOS	IV	T2b	N2	M1a	Right - origin of primary	0	None/Unknown	No/Unknown	No	No	No	No	One primary only	19	Dead
1223671	57 years	Male	2011	White	C34.1-Upper lobe, lung	8140/3: Adenocarcinoma, NOS	IV	T2a	N0	M1b	Left - origin of primary	0	Beam radiation	Yes	No	Yes	No	No	One primary only	37	Dead
1223682	81 years	Female	2011	White	C34.3-Lower lobe, lung	8070/3: Squamous cell carcinoma, NOS	IIIA	T2a	N2	M0	Right - origin of primary	0	Beam radiation	Yes	No	No	No	No	One primary only	6	Dead
1223699	54 years	Female	2011	White	C34.3-Lower lobe, lung	8140/3: Adenocarcinoma, NOS	IV	T1b	N2	M1b	Left - origin of primary	0	Beam radiation	No/Unknown	Yes	No	No	No	One primary only	11	Dead
1223707	57 years	Male	2011	Asian or Pacific Islander	C34.1-Upper lobe, lung	8140/3: Adenocarcinoma, NOS	IIIA	T1b	N2	M0	Left - origin of primary	30	None/Unknown	Yes	No	No	No	No	One primary only	35	Dead
1223804	75 years	Female	2011	Asian or Pacific Islander	C34.1-Upper lobe, lung	8041/3: Small cell carcinoma, NOS	IV	T4	N2	M1b	Right - origin of primary	0	None/Unknown	Yes	No	No	No	No	One primary only	9	Dead
1223854	72 years	Male	2011	Asian or Pacific Islander	C34.0-Main bronchus	8070/3: Squamous cell carcinoma, NOS	IV	T4	N3	M1a	Left - origin of primary	0	None/Unknown	No/Unknown	No	No	No	No	One primary only	1	Dead
1223887	85 years	Male	2011	Black	C34.9-Lung, NOS	8140/3: Adenocarcinoma, NOS	IV	T2NOS	N0	M1a	Right - origin of primary	0	None/Unknown	Yes	No	No	No	Yes	One primary only	2	Dead
1223891	70 years	Male	2011	Asian or Pacific Islander	C34.1-Upper lobe, lung	8560/3: Adenosquamous carcinoma	IV	T2a	N2	M1b	Right - origin of primary	0	Beam radiation	No/Unknown	Yes	Yes	No	Yes	One primary only	1	Dead
1223950	76 years	Female	2011	White	C34.3-Lower lobe, lung	8070/3: Squamous cell carcinoma, NOS	IIIA	T3	N1	M0	Left - origin of primary	33	None/Unknown	No/Unknown	No	No	No	No	One primary only	40	Dead
1223989	56 years	Male	2011	Asian or Pacific Islander	C34.1-Upper lobe, lung	8140/3: Adenocarcinoma, NOS	IV	T4	N3	M1b	Right - origin of primary	0	Beam radiation	Yes	Yes	Yes	Yes	Yes	One primary only	40	Dead
1224083	72 years	Male	2011	White	C34.1-Upper lobe, lung	8140/3: Adenocarcinoma, NOS	IV	T4	N2	M1b	Left - origin of primary	0	None/Unknown	Yes	No	No	No	No	One primary only	5	Dead
1224137	89 years	Female	2011	White	C34.1-Upper lobe, lung	8140/3: Adenocarcinoma, NOS	IV	T4	N2	M1a	Left - origin of primary	0	None/Unknown	No/Unknown	No	No	No	Yes	One primary only	11	Dead
1224362	55 years	Female	2011	Asian or Pacific Islander	C34.1-Upper lobe, lung	8140/3: Adenocarcinoma, NOS	IV	T4	N2	M1a	Right - origin of primary	0	None/Unknown	Yes	No	No	No	Yes	One primary only	49	Dead
1224407	95 years	Male	2011	White	C34.1-Upper lobe, lung	8560/3: Adenosquamous carcinoma	IIIB	T2a	N3	M0	Left - origin of primary	0	Beam radiation	No/Unknown	No	No	No	No	One primary only	3	Dead
1224489	86 years	Male	2011	Asian or Pacific Islander	C34.3-Lower lobe, lung	8046/3: Non-small cell carcinoma	IV	T4	N3	M1a	Left - origin of primary	0	Beam radiation	No/Unknown	Yes	No	No	No	One primary only	4	Dead
1224560	70 years	Female	2011	White	C34.1-Upper lobe, lung	8140/3: Adenocarcinoma, NOS	IV	T4	N2	M1b	Right - origin of primary	0	Beam radiation	No/Unknown	No	Yes	No	No	One primary only	2	Dead
1224670	63 years	Female	2011	White	C34.1-Upper lobe, lung	8070/3: Squamous cell carcinoma, NOS	IV	T4	N0	M1b	Left - origin of primary	0	Beam radiation	Yes	Yes	No	No	No	One primary only	15	Dead
1224688	77 years	Male	2011	White	C34.1-Upper lobe, lung	8140/3: Adenocarcinoma, NOS	IV	T2a	N2	M1b	Left - origin of primary	0	Beam radiation	No/Unknown	Yes	Yes	No	No	One primary only	2	Dead
1224822	67 years	Male	2011	Black	C34.9-Lung, NOS	8041/3: Small cell carcinoma, NOS	IV	T4	N2	M1b	Right - origin of primary	0	Beam radiation	Yes	No	No	No	No	One primary only	97	Alive
1224857	50 years	Female	2011	White	C34.8-Overlapping lesion of lung	8140/3: Adenocarcinoma, NOS	IV	T3	N2	M1a	Right - origin of primary	0	Beam radiation	No/Unknown	No	No	No	No	One primary only	5	Dead
1224858	84 years	Female	2011	White	C34.2-Middle lobe, lung	8070/3: Squamous cell carcinoma, NOS	IIIA	T1a	N2	M0	Right - origin of primary	0	None/Unknown	No/Unknown	No	No	No	No	One primary only	5	Dead
1224863	65 years	Female	2011	Asian or Pacific Islander	C34.2-Middle lobe, lung	8140/3: Adenocarcinoma, NOS	IV	T4	N2	M1b	Paired site, but no information concerning laterality	0	Beam radiation	No/Unknown	Yes	No	No	Yes	One primary only	26	Dead
1224877	73 years	Male	2011	White	C34.9-Lung, NOS	8070/3: Squamous cell carcinoma, NOS	IV	T4	N2	M1b	Right - origin of primary	0	Beam radiation	Yes	No	Yes	No	Yes	One primary only	5	Dead
1224922	67 years	Female	2011	White	C34.1-Upper lobe, lung	8140/3: Adenocarcinoma, NOS	IV	T4	N2	M1b	Right - origin of primary	0	Beam radiation	No/Unknown	Yes	Yes	No	Yes	One primary only	2	Dead
1224924	83 years	Male	2011	White	C34.9-Lung, NOS	8140/3: Adenocarcinoma, NOS	IV	T3	N3	M1a	Only one side - side unspecified	0	Beam radiation	No/Unknown	No	No	No	Yes	One primary only	3	Dead
1224961	54 years	Female	2012	White	C34.3-Lower lobe, lung	8140/3: Adenocarcinoma, NOS	IIIA	T2a	N2	M0	Right - origin of primary	0	None/Unknown	Yes	No	No	No	No	One primary only	10	Dead
1224975	63 years	Male	2012	White	C34.3-Lower lobe, lung	8140/3: Adenocarcinoma, NOS	IV	T1b	N3	M1b	Right - origin of primary	0	None/Unknown	Yes	No	No	No	No	One primary only	3	Dead
1225156	77 years	Female	2012	White	C34.1-Upper lobe, lung	8070/3: Squamous cell carcinoma, NOS	IIIA	T2a	N2	M0	Right - origin of primary	0	Beam radiation	Yes	No	No	No	No	One primary only	8	Dead
1225185	47 years	Female	2011	Asian or Pacific Islander	C34.1-Upper lobe, lung	8140/3: Adenocarcinoma, NOS	IIIB	T3	N3	M0	Left - origin of primary	0	Beam radiation	Yes	No	No	No	No	One primary only	41	Dead
1225217	51 years	Male	2011	White	C34.2-Middle lobe, lung	8140/3: Adenocarcinoma, NOS	IV	T3	N2	M1b	Right - origin of primary	0	Radioisotopes (1988+)	Yes	No	Yes	No	Yes	One primary only	88	Dead
1225221	56 years	Male	2011	Asian or Pacific Islander	C34.9-Lung, NOS	8140/3: Adenocarcinoma, NOS	IV	T3	N0	M1a	Left - origin of primary	0	None/Unknown	Yes	No	No	No	Yes	One primary only	52	Dead
1225222	60 years	Female	2011	Black	C34.0-Main bronchus	8041/3: Small cell carcinoma, NOS	IV	T4	N3	M1b	Right - origin of primary	0	None/Unknown	Yes	No	No	Yes	No	One primary only	15	Dead
1225289	79 years	Male	2011	White	C34.3-Lower lobe, lung	8070/3: Squamous cell carcinoma, NOS	IV	T3	N1	M1a	Left - origin of primary	0	None/Unknown	Yes	No	No	No	Yes	One primary only	3	Dead
1225324	66 years	Male	2011	White	C34.1-Upper lobe, lung	8140/3: Adenocarcinoma, NOS	IV	T1a	N0	M1b	Left - origin of primary	0	Beam radiation	Yes	Yes	No	No	No	One primary only	96	Alive
1225342	64 years	Male	2011	Black	C34.1-Upper lobe, lung	8070/3: Squamous cell carcinoma, NOS	IIIA	T2b	N2	M0	Left - origin of primary	56	Beam radiation	Yes	No	No	No	No	One primary only	52	Dead
1225360	73 years	Female	2011	White	C34.1-Upper lobe, lung	8041/3: Small cell carcinoma, NOS	IV	T3	N2	M1b	Right - origin of primary	0	Beam radiation	Yes	No	Yes	Yes	Yes	One primary only	14	Dead
1225388	66 years	Female	2011	Black	C34.1-Upper lobe, lung	8046/3: Non-small cell carcinoma	IV	T2a	N2	M1a	Left - origin of primary	0	None/Unknown	Yes	No	No	No	Yes	One primary only	14	Dead
1225557	64 years	Female	2011	White	C34.1-Upper lobe, lung	8140/3: Adenocarcinoma, NOS	IV	T1a	N1	M1b	Left - origin of primary	0	Beam radiation	Yes	Yes	Yes	Yes	No	One primary only	3	Dead
1225758	62 years	Male	2011	White	C34.1-Upper lobe, lung	8046/3: Non-small cell carcinoma	IV	T4	N2	M1b	Right - origin of primary	0	Beam radiation	No/Unknown	No	Yes	No	No	One primary only	4	Dead
1225933	82 years	Male	2012	White	C34.1-Upper lobe, lung	8140/3: Adenocarcinoma, NOS	IV	T2a	N2	M1b	Left - origin of primary	0	None/Unknown	Yes	No	No	Yes	No	One primary only	3	Dead
1226143	59 years	Male	2011	Asian or Pacific Islander	C34.9-Lung, NOS	8140/3: Adenocarcinoma, NOS	IV	T2NOS	N3	M1b	Left - origin of primary	0	Beam radiation	Yes	No	Yes	Yes	No	One primary only	1	Dead
1226146	49 years	Female	2011	Asian or Pacific Islander	C34.1-Upper lobe, lung	8140/3: Adenocarcinoma, NOS	IV	T3	N3	M1b	Right - origin of primary	0	Beam radiation	Yes	Yes	No	Yes	No	One primary only	8	Dead
1226148	75 years	Female	2011	Asian or Pacific Islander	C34.1-Upper lobe, lung	8140/3: Adenocarcinoma, NOS	IV	T2b	N2	M1b	Left - origin of primary	0	None/Unknown	Yes	Yes	No	No	No	One primary only	6	Dead
1226255	33 years	Male	2011	Asian or Pacific Islander	C34.0-Main bronchus	8560/3: Adenosquamous carcinoma	IV	T4	N3	M1b	Left - origin of primary	0	Beam radiation	Yes	Yes	No	No	Yes	One primary only	14	Dead
1226260	59 years	Female	2011	White	C34.3-Lower lobe, lung	8140/3: Adenocarcinoma, NOS	IV	T3	N3	M1b	Left - origin of primary	0	Beam radiation	Yes	Yes	Yes	No	Yes	One primary only	24	Dead
1226267	55 years	Female	2011	Asian or Pacific Islander	C34.1-Upper lobe, lung	8140/3: Adenocarcinoma, NOS	IV	T4	N3	M1b	Left - origin of primary	0	Beam radiation	Yes	Yes	Yes	No	Yes	One primary only	39	Dead
1226299	58 years	Female	2011	White	C34.1-Upper lobe, lung	8140/3: Adenocarcinoma, NOS	IIIA	T1a	N2	M0	Left - origin of primary	33	None/Unknown	No/Unknown	No	No	No	No	One primary only	20	Dead
1226379	72 years	Female	2011	White	C34.1-Upper lobe, lung	8070/3: Squamous cell carcinoma, NOS	IV	T3	N0	M1a	Left - origin of primary	0	Beam radiation	No/Unknown	No	No	No	No	One primary only	22	Dead
1226401	66 years	Female	2012	White	C34.1-Upper lobe, lung	8140/3: Adenocarcinoma, NOS	IV	T4	N0	M1b	Right - origin of primary	0	None/Unknown	No/Unknown	Yes	Yes	No	Yes	One primary only	9	Dead
1226404	51 years	Male	2012	Asian or Pacific Islander	C34.9-Lung, NOS	8480/3: Mucinous adenocarcinoma	IV	T3	N2	M1a	Left - origin of primary	0	None/Unknown	Yes	No	No	Yes	No	One primary only	6	Dead
1226405	68 years	Female	2012	White	C34.3-Lower lobe, lung	8140/3: Adenocarcinoma, NOS	IV	T1a	N2	M1b	Right - origin of primary	0	None/Unknown	Yes	No	No	No	No	One primary only	95	Alive
1226408	74 years	Male	2012	White	C34.3-Lower lobe, lung	8140/3: Adenocarcinoma, NOS	IV	T4	N2	M1b	Right - origin of primary	0	None/Unknown	Yes	Yes	No	Yes	No	One primary only	1	Dead
1226423	78 years	Female	2012	White	C34.1-Upper lobe, lung	8140/3: Adenocarcinoma, NOS	IIIA	T3	N1	M0	Left - origin of primary	55	None/Unknown	No/Unknown	No	No	No	No	One primary only	2	Dead
1226425	59 years	Female	2012	Black	C34.1-Upper lobe, lung	8070/3: Squamous cell carcinoma, NOS	IIIA	T1a	N2	M0	Left - origin of primary	0	Beam radiation	Yes	No	No	No	No	One primary only	58	Dead
1226505	66 years	Male	2011	White	C34.1-Upper lobe, lung	8070/3: Squamous cell carcinoma, NOS	IV	T3	N2	M1b	Left - origin of primary	0	None/Unknown	No/Unknown	No	No	Yes	No	One primary only	1	Dead
1226598	76 years	Male	2011	Asian or Pacific Islander	C34.3-Lower lobe, lung	8070/3: Squamous cell carcinoma, NOS	IV	T1b	N0	M1b	Right - origin of primary	0	None/Unknown	Yes	Yes	Yes	No	No	One primary only	7	Dead
1226670	62 years	Male	2011	White	C34.3-Lower lobe, lung	8046/3: Non-small cell carcinoma	IV	T3	N3	M1a	Right - origin of primary	0	Beam radiation	Yes	Yes	Yes	No	No	One primary only	3	Dead
1226676	80 years	Female	2011	White	C34.1-Upper lobe, lung	8140/3: Adenocarcinoma, NOS	IV	T3	N3	M1b	Left - origin of primary	0	None/Unknown	No/Unknown	Yes	No	No	No	One primary only	3	Dead
1226692	67 years	Female	2011	White	C34.9-Lung, NOS	8046/3: Non-small cell carcinoma	IV	T3	N2	M1a	Right - origin of primary	0	None/Unknown	No/Unknown	No	No	No	No	One primary only	2	Dead
1226734	51 years	Male	2011	White	C34.1-Upper lobe, lung	8255/3: Adenocarcinoma with mixed subtypes	IIIA	T3	N2	M0	Left - origin of primary	33	None/Unknown	Yes	No	No	No	No	One primary only	58	Alive
1226786	63 years	Male	2012	Asian or Pacific Islander	C34.1-Upper lobe, lung	8140/3: Adenocarcinoma, NOS	IV	T2b	N1	M1b	Right - origin of primary	0	Beam radiation	Yes	No	Yes	No	No	One primary only	16	Dead
1226842	68 years	Female	2011	White	C34.1-Upper lobe, lung	8140/3: Adenocarcinoma, NOS	IV	T4	N2	M1b	Right - origin of primary	0	Beam radiation	Yes	Yes	Yes	No	Yes	One primary only	19	Dead
1226884	53 years	Female	2011	White	C34.3-Lower lobe, lung	8140/3: Adenocarcinoma, NOS	IIIB	T1a	N3	M0	Left - origin of primary	0	Beam radiation	Yes	No	No	No	No	One primary only	98	Alive
1226986	91 years	Male	2011	White	C34.1-Upper lobe, lung	8046/3: Non-small cell carcinoma	IIIB	T3	N3	M0	Left - origin of primary	0	Beam radiation	No/Unknown	No	No	No	No	One primary only	4	Dead
1226993	70 years	Female	2011	White	C34.1-Upper lobe, lung	8046/3: Non-small cell carcinoma	IV	T3	N0	M1b	Right - origin of primary	0	Beam radiation	No/Unknown	Yes	Yes	No	Yes	One primary only	1	Dead
1227251	82 years	Female	2011	White	C34.1-Upper lobe, lung	8070/3: Squamous cell carcinoma, NOS	IV	T3	N2	M1a	Left - origin of primary	0	None/Unknown	No/Unknown	No	No	No	Yes	One primary only	2	Dead
1227258	81 years	Male	2011	White	C34.1-Upper lobe, lung	8010/3: Carcinoma, NOS	IV	T3	N0	M1a	Right - origin of primary	0	None/Unknown	No/Unknown	No	No	No	No	One primary only	18	Dead
1227527	60 years	Female	2011	Black	C34.1-Upper lobe, lung	8140/3: Adenocarcinoma, NOS	IV	T2a	N0	M1a	Left - origin of primary	0	None/Unknown	Yes	No	No	No	No	One primary only	4	Dead
1227627	67 years	Female	2011	Black	C34.1-Upper lobe, lung	8140/3: Adenocarcinoma, NOS	IV	T4	N2	M1b	Left - origin of primary	0	Beam radiation	Yes	Yes	Yes	Yes	Yes	One primary only	16	Dead
1227642	60 years	Male	2011	Asian or Pacific Islander	C34.3-Lower lobe, lung	8250/3: Bronchiolo-alveolar adenocarcinoma, NOS	IV	T4	N2	M1b	Left - origin of primary	0	Beam radiation	Yes	No	Yes	Yes	Yes	One primary only	13	Dead
1227659	64 years	Female	2011	White	C34.1-Upper lobe, lung	8010/3: Carcinoma, NOS	IV	T2a	N0	M1b	Right - origin of primary	0	None/Unknown	No/Unknown	No	Yes	No	No	One primary only	2	Dead
1227697	69 years	Male	2011	Black	C34.9-Lung, NOS	8041/3: Small cell carcinoma, NOS	IV	T3	N2	M1b	Right - origin of primary	0	Beam radiation	Yes	No	Yes	No	No	One primary only	4	Dead
1227729	81 years	Female	2011	White	C34.3-Lower lobe, lung	8070/3: Squamous cell carcinoma, NOS	IV	T3	N3	M1b	Left - origin of primary	0	None/Unknown	Yes	Yes	No	No	No	One primary only	23	Dead
1227733	73 years	Male	2011	White	C34.1-Upper lobe, lung	8140/3: Adenocarcinoma, NOS	IIIA	T2b	N2	M0	Left - origin of primary	0	None/Unknown	No/Unknown	No	No	No	No	One primary only	2	Dead
1227869	81 years	Female	2012	White	C34.1-Upper lobe, lung	8070/3: Squamous cell carcinoma, NOS	IV	T2a	N3	M1b	Right - origin of primary	0	Beam radiation	Yes	Yes	No	No	Yes	One primary only	4	Dead
1227878	58 years	Female	2012	White	C34.1-Upper lobe, lung	8140/3: Adenocarcinoma, NOS	IV	T1b	N3	M1b	Left - origin of primary	0	Beam radiation	Yes	Yes	Yes	No	No	One primary only	1	Dead
1227881	69 years	Female	2012	White	C34.1-Upper lobe, lung	8140/3: Adenocarcinoma, NOS	IV	T1b	N1	M1b	Right - origin of primary	0	Beam radiation	No/Unknown	No	Yes	No	No	One primary only	4	Dead
1227882	70 years	Female	2012	White	C34.9-Lung, NOS	8041/3: Small cell carcinoma, NOS	IIIB	T4	N2	M0	Right - origin of primary	0	Beam radiation	Yes	No	No	No	No	One primary only	21	Dead
1228035	77 years	Male	2011	White	C34.9-Lung, NOS	8140/3: Adenocarcinoma, NOS	IIIA	T4	N0	M0	Left - origin of primary	0	None/Unknown	Yes	No	No	No	No	One primary only	5	Alive
1228178	61 years	Female	2011	White	C34.1-Upper lobe, lung	8010/3: Carcinoma, NOS	IV	T1b	N0	M1b	Right - origin of primary	0	Beam radiation	No/Unknown	Yes	No	No	No	One primary only	6	Dead
1228314	82 years	Female	2012	White	C34.1-Upper lobe, lung	8140/3: Adenocarcinoma, NOS	IV	T4	N2	M1a	Right - origin of primary	0	None/Unknown	No/Unknown	No	No	No	Yes	One primary only	2	Dead
1228335	82 years	Male	2012	White	C34.1-Upper lobe, lung	8041/3: Small cell carcinoma, NOS	IV	T1a	N3	M1b	Right - origin of primary	0	None/Unknown	No/Unknown	No	No	Yes	No	One primary only	12	Dead
1228354	62 years	Male	2012	Asian or Pacific Islander	C34.1-Upper lobe, lung	8140/3: Adenocarcinoma, NOS	IV	T4	N2	M1b	Right - origin of primary	0	Beam radiation	Yes	Yes	Yes	No	No	One primary only	3	Dead
1228356	65 years	Female	2012	White	C34.9-Lung, NOS	8070/3: Squamous cell carcinoma, NOS	IV	T4	N1	M1a	Left - origin of primary	0	Beam radiation	Yes	No	No	No	No	One primary only	2	Dead
1228410	50 years	Female	2012	Asian or Pacific Islander	C34.1-Upper lobe, lung	8140/3: Adenocarcinoma, NOS	IV	T4	N3	M1b	Left - origin of primary	0	None/Unknown	Yes	Yes	No	Yes	No	One primary only	2	Dead
1228417	66 years	Female	2012	White	C34.1-Upper lobe, lung	8070/3: Squamous cell carcinoma, NOS	IIIB	T4	N2	M0	Left - origin of primary	0	Beam radiation	No/Unknown	No	No	No	No	One primary only	6	Dead
1228450	86 years	Female	2012	White	C34.1-Upper lobe, lung	8046/3: Non-small cell carcinoma	IV	T2b	N1	M1b	Right - origin of primary	0	None/Unknown	No/Unknown	No	No	No	No	One primary only	1	Dead
1228499	64 years	Male	2012	Asian or Pacific Islander	C34.3-Lower lobe, lung	8070/3: Squamous cell carcinoma, NOS	IIIB	T2NOS	N3	M0	Right - origin of primary	0	Beam radiation	Yes	No	No	No	No	One primary only	94	Alive
1228692	62 years	Female	2011	Asian or Pacific Islander	C34.2-Middle lobe, lung	8046/3: Non-small cell carcinoma	IV	T1b	N2	M1a	Right - origin of primary	33	None/Unknown	No/Unknown	No	No	No	Yes	One primary only	30	Alive
1228693	61 years	Male	2012	White	C34.1-Upper lobe, lung	8140/3: Adenocarcinoma, NOS	IV	T4	N2	M1b	Right - origin of primary	0	Beam radiation	Yes	No	Yes	No	No	One primary only	14	Dead
1228713	66 years	Male	2012	White	C34.1-Upper lobe, lung	8140/3: Adenocarcinoma, NOS	IV	T1a	N3	M1b	Right - origin of primary	0	Beam radiation	No/Unknown	No	Yes	No	No	One primary only	2	Dead
1228835	69 years	Female	2012	Black	C34.1-Upper lobe, lung	8041/3: Small cell carcinoma, NOS	IV	T1a	N2	M1b	Right - origin of primary	0	Beam radiation	Yes	No	Yes	No	No	One primary only	6	Dead
1228844	56 years	Male	2012	Black	C34.9-Lung, NOS	8010/3: Carcinoma, NOS	IV	T3	N2	M1b	Right - origin of primary	0	Beam radiation	No/Unknown	Yes	No	Yes	Yes	One primary only	1	Dead
1228867	40 years	Female	2012	Asian or Pacific Islander	C34.1-Upper lobe, lung	8140/3: Adenocarcinoma, NOS	IV	T1a	N2	M1b	Right - origin of primary	0	Beam radiation	Yes	No	Yes	Yes	No	One primary only	17	Dead
1228900	73 years	Male	2011	White	C34.3-Lower lobe, lung	8480/3: Mucinous adenocarcinoma	IV	T2a	N0	M1a	Left - origin of primary	33	None/Unknown	No/Unknown	No	No	No	Yes	One primary only	25	Dead
1229003	87 years	Male	2011	Asian or Pacific Islander	C34.3-Lower lobe, lung	8046/3: Non-small cell carcinoma	IV	T4	N0	M1a	Right - origin of primary	0	None/Unknown	No/Unknown	No	No	No	No	One primary only	8	Dead
1229035	67 years	Female	2011	Black	C34.1-Upper lobe, lung	8140/3: Adenocarcinoma, NOS	IV	T3	N2	M1b	Left - origin of primary	0	Beam radiation	No/Unknown	Yes	No	Yes	No	One primary only	1	Dead
1229036	51 years	Male	2011	Asian or Pacific Islander	C34.0-Main bronchus	8490/3: Signet ring cell carcinoma	IV	T4	N2	M1b	Right - origin of primary	0	Beam radiation	Yes	Yes	No	No	No	One primary only	24	Dead
1229085	60 years	Male	2012	White	C34.1-Upper lobe, lung	8070/3: Squamous cell carcinoma, NOS	IV	T3	N3	M1b	Left - origin of primary	0	None/Unknown	Yes	Yes	No	Yes	Yes	One primary only	2	Dead
1229087	76 years	Male	2012	White	C34.1-Upper lobe, lung	8140/3: Adenocarcinoma, NOS	IV	T2a	N1	M1b	Right - origin of primary	0	Beam radiation	No/Unknown	Yes	No	Yes	No	One primary only	7	Dead
1229099	75 years	Female	2011	White	C34.3-Lower lobe, lung	8070/3: Squamous cell carcinoma, NOS	IV	T3	N1	M1b	Left - origin of primary	0	Beam radiation	Yes	Yes	No	No	No	One primary only	4	Dead
1229104	84 years	Female	2011	Asian or Pacific Islander	C34.1-Upper lobe, lung	8010/3: Carcinoma, NOS	IV	T4	N3	M1a	Left - origin of primary	0	None/Unknown	No/Unknown	No	No	No	Yes	One primary only	7	Dead
1229135	90 years	Female	2011	White	C34.1-Upper lobe, lung	8140/3: Adenocarcinoma, NOS	IV	T1b	N0	M1b	Left - origin of primary	0	None/Unknown	No/Unknown	No	No	Yes	No	One primary only	1	Dead
1229234	81 years	Female	2011	White	C34.1-Upper lobe, lung	8140/3: Adenocarcinoma, NOS	IV	T1b	N0	M1a	Right - origin of primary	0	Beam radiation	Yes	No	No	No	No	One primary only	7	Dead
1229245	85 years	Male	2012	White	C34.3-Lower lobe, lung	8070/3: Squamous cell carcinoma, NOS	IV	T2a	N2	M1b	Right - origin of primary	0	Beam radiation	No/Unknown	Yes	No	No	Yes	One primary only	1	Dead
1229384	70 years	Female	2011	White	C34.1-Upper lobe, lung	8140/3: Adenocarcinoma, NOS	IV	T1a	N3	M1b	Right - origin of primary	0	Beam radiation	No/Unknown	No	Yes	No	No	One primary only	3	Dead
1229522	78 years	Male	2012	White	C34.9-Lung, NOS	8070/3: Squamous cell carcinoma, NOS	IV	T0	N1	M1b	Paired site, but no information concerning laterality	0	None/Unknown	No/Unknown	Yes	No	Yes	No	One primary only	3	Dead
1229523	64 years	Male	2012	White	C34.1-Upper lobe, lung	8140/3: Adenocarcinoma, NOS	IV	T3	N3	M1b	Left - origin of primary	0	None/Unknown	Yes	Yes	No	No	Yes	One primary only	5	Dead
1229524	71 years	Female	2012	White	C34.1-Upper lobe, lung	8140/3: Adenocarcinoma, NOS	IV	T4	N0	M1b	Left - origin of primary	0	Beam radiation	No/Unknown	Yes	No	No	Yes	One primary only	1	Dead
1229553	88 years	Female	2011	White	C34.9-Lung, NOS	8140/3: Adenocarcinoma, NOS	IV	T4	N3	M1b	Right - origin of primary	0	Beam radiation	Yes	Yes	No	No	No	One primary only	5	Dead
1229628	70 years	Male	2012	White	C34.0-Main bronchus	8041/3: Small cell carcinoma, NOS	IV	T3	N0	M1b	Not a paired site	0	None/Unknown	Yes	No	No	Yes	No	One primary only	1	Dead
1229801	74 years	Female	2012	White	C34.1-Upper lobe, lung	8140/3: Adenocarcinoma, NOS	IV	T4	N2	M1b	Left - origin of primary	0	Beam radiation	Yes	Yes	No	No	No	One primary only	26	Dead
1229816	72 years	Male	2012	White	C34.1-Upper lobe, lung	8140/3: Adenocarcinoma, NOS	IV	T2b	N2	M1a	Right - origin of primary	0	None/Unknown	No/Unknown	No	No	No	Yes	One primary only	3	Dead
1229939	76 years	Female	2012	Asian or Pacific Islander	C34.3-Lower lobe, lung	8140/3: Adenocarcinoma, NOS	IV	T1b	N0	M1a	Left - origin of primary	0	None/Unknown	Yes	Yes	No	No	No	One primary only	12	Dead
1230001	76 years	Female	2012	Asian or Pacific Islander	C34.1-Upper lobe, lung	8140/3: Adenocarcinoma, NOS	IIIA	T1b	N2	M0	Right - origin of primary	0	None/Unknown	No/Unknown	No	No	No	No	One primary only	23	Alive
1230036	62 years	Male	2012	Asian or Pacific Islander	C34.3-Lower lobe, lung	8140/3: Adenocarcinoma, NOS	IV	T2NOS	N2	M1a	Right - origin of primary	0	None/Unknown	No/Unknown	No	Yes	No	No	One primary only	21	Dead
1230147	77 years	Male	2011	White	C34.1-Upper lobe, lung	8070/3: Squamous cell carcinoma, NOS	IIIA	T3	N2	M0	Left - origin of primary	0	None/Unknown	Yes	No	No	No	No	One primary only	2	Dead
1230169	55 years	Female	2012	White	C34.1-Upper lobe, lung	8140/3: Adenocarcinoma, NOS	IV	T4	N3	M1b	Left - origin of primary	0	Beam radiation	Yes	No	No	No	No	One primary only	4	Dead
1230208	69 years	Female	2012	White	C34.9-Lung, NOS	8041/3: Small cell carcinoma, NOS	IIIB	T2NOS	N3	M0	Left - origin of primary	0	None/Unknown	Yes	No	No	No	No	One primary only	17	Dead
1230284	76 years	Female	2012	White	C34.1-Upper lobe, lung	8140/3: Adenocarcinoma, NOS	IV	T1b	N2	M1b	Right - origin of primary	0	Beam radiation	Yes	No	Yes	No	No	One primary only	18	Dead
1230310	76 years	Female	2011	White	C34.1-Upper lobe, lung	8140/3: Adenocarcinoma, NOS	IV	T1b	N3	M1b	Right - origin of primary	0	None/Unknown	Yes	Yes	Yes	No	Yes	One primary only	6	Dead
1230370	73 years	Female	2012	Asian or Pacific Islander	C34.1-Upper lobe, lung	8140/3: Adenocarcinoma, NOS	IV	T2a	N3	M1b	Left - origin of primary	0	Beam radiation	Yes	No	No	No	Yes	One primary only	16	Dead
1230405	92 years	Male	2012	White	C34.1-Upper lobe, lung	8046/3: Non-small cell carcinoma	IV	T4	N2	M1b	Right - origin of primary	0	Beam radiation	No/Unknown	Yes	No	No	No	One primary only	2	Dead
1230425	71 years	Female	2012	Black	C34.1-Upper lobe, lung	8070/3: Squamous cell carcinoma, NOS	IV	T4	N2	M1a	Left - origin of primary	0	Beam radiation	No/Unknown	No	No	No	Yes	One primary only	11	Dead
1230498	76 years	Female	2012	White	C34.0-Main bronchus	8041/3: Small cell carcinoma, NOS	IIIB	T4	N2	M0	Right - origin of primary	0	Beam radiation	Yes	No	No	No	No	One primary only	15	Dead
1230522	64 years	Male	2011	Black	C34.1-Upper lobe, lung	8140/3: Adenocarcinoma, NOS	IV	T3	N0	M1b	Right - origin of primary	0	Beam radiation	No/Unknown	Yes	Yes	No	No	One primary only	4	Dead
1230572	74 years	Female	2012	Asian or Pacific Islander	C34.3-Lower lobe, lung	8140/3: Adenocarcinoma, NOS	IIIA	T3	N2	M0	Right - origin of primary	0	None/Unknown	No/Unknown	No	No	No	No	One primary only	40	Alive
1230606	68 years	Male	2012	White	C34.3-Lower lobe, lung	8010/3: Carcinoma, NOS	IV	T2b	N0	M1b	Left - origin of primary	0	None/Unknown	Yes	Yes	No	No	No	One primary only	8	Dead
1230618	70 years	Male	2012	White	C34.3-Lower lobe, lung	8070/3: Squamous cell carcinoma, NOS	IIIB	T3	N3	M0	Right - origin of primary	0	None/Unknown	No/Unknown	No	No	No	No	One primary only	13	Dead
1230785	68 years	Male	2010	White	C34.9-Lung, NOS	8070/3: Squamous cell carcinoma, NOS	IIIA	T3	N1	M0	Paired site, but no information concerning laterality	0	Beam radiation	Yes	No	No	No	No	One primary only	8	Dead
1230835	78 years	Female	2011	White	C34.3-Lower lobe, lung	8140/3: Adenocarcinoma, NOS	IV	T1a	N3	M1b	Left - origin of primary	0	None/Unknown	Yes	Yes	No	No	No	One primary only	14	Dead
1230842	77 years	Male	2011	White	C34.1-Upper lobe, lung	8070/3: Squamous cell carcinoma, NOS	IIIA	T2b	N2	M0	Right - origin of primary	0	Beam radiation	Yes	No	No	No	No	One primary only	73	Dead
1230843	74 years	Female	2011	White	C34.1-Upper lobe, lung	8070/3: Squamous cell carcinoma, NOS	IV	T3	N2	M1b	Right - origin of primary	0	Beam radiation	Yes	Yes	No	No	No	One primary only	12	Dead
1230871	80 years	Male	2012	White	C34.3-Lower lobe, lung	8140/3: Adenocarcinoma, NOS	IV	T3	N2	M1b	Left - origin of primary	0	Beam radiation	Yes	No	Yes	No	No	One primary only	43	Dead
1230893	76 years	Male	2012	White	C34.3-Lower lobe, lung	8140/3: Adenocarcinoma, NOS	IV	T2b	N2	M1b	Right - origin of primary	0	Beam radiation	Yes	Yes	No	No	No	One primary only	5	Dead
1230909	61 years	Male	2011	Black	C34.1-Upper lobe, lung	8255/3: Adenocarcinoma with mixed subtypes	IV	T4	N0	M1b	Right - origin of primary	0	None/Unknown	Yes	No	No	No	Yes	One primary only	26	Dead
1230952	69 years	Female	2012	Black	C34.1-Upper lobe, lung	8140/3: Adenocarcinoma, NOS	IV	T3	N0	M1b	Right - origin of primary	0	None/Unknown	No/Unknown	Yes	No	Yes	No	One primary only	5	Dead
1231040	66 years	Female	2012	White	C34.0-Main bronchus	8013/3: Large cell neuroendocrine carcinoma	IIIB	T4	N3	M0	Right - origin of primary	0	Beam radiation	Yes	No	No	No	No	One primary only	10	Dead
1231326	46 years	Male	2012	Black	C34.1-Upper lobe, lung	8041/3: Small cell carcinoma, NOS	IV	T1a	N2	M1b	Right - origin of primary	0	Beam radiation	Yes	Yes	No	Yes	No	One primary only	4	Dead
1231331	23 years	Male	2012	White	C34.9-Lung, NOS	8140/3: Adenocarcinoma, NOS	IV	T2NOS	N2	M1b	Right - origin of primary	21	None/Unknown	Yes	Yes	Yes	No	No	One primary only	1	Dead
1231491	77 years	Female	2012	White	C34.1-Upper lobe, lung	8250/3: Bronchiolo-alveolar adenocarcinoma, NOS	IIIA	T4	N0	M0	Right - origin of primary	33	None/Unknown	No/Unknown	No	No	No	No	One primary only	94	Alive
1231576	44 years	Female	2012	Asian or Pacific Islander	C34.3-Lower lobe, lung	8140/3: Adenocarcinoma, NOS	IV	T2a	N2	M1a	Right - origin of primary	0	None/Unknown	Yes	No	No	No	No	One primary only	36	Dead
1231618	87 years	Female	2011	Asian or Pacific Islander	C34.3-Lower lobe, lung	8140/3: Adenocarcinoma, NOS	IIIA	T4	N0	M0	Left - origin of primary	21	Beam radiation	No/Unknown	No	No	No	No	One primary only	41	Dead
1231623	75 years	Male	2012	White	C34.1-Upper lobe, lung	8140/3: Adenocarcinoma, NOS	IV	T4	N2	M1b	Left - origin of primary	0	None/Unknown	Yes	No	No	No	No	One primary only	6	Dead
1231626	73 years	Male	2012	White	C34.1-Upper lobe, lung	8140/3: Adenocarcinoma, NOS	IV	T2a	N3	M1a	Left - origin of primary	0	Beam radiation	Yes	No	No	No	No	One primary only	16	Dead
1231641	65 years	Male	2012	White	C34.1-Upper lobe, lung	8046/3: Non-small cell carcinoma	IIIA	T2b	N2	M0	Left - origin of primary	0	Beam radiation	Yes	No	No	No	No	One primary only	14	Dead
1231649	68 years	Male	2012	Asian or Pacific Islander	C34.1-Upper lobe, lung	8041/3: Small cell carcinoma, NOS	IV	T4	N1	M1b	Left - origin of primary	0	Beam radiation	Yes	Yes	No	No	Yes	One primary only	6	Dead
1231774	62 years	Male	2012	Black	C34.9-Lung, NOS	8140/3: Adenocarcinoma, NOS	IV	T3	N2	M1a	Left - origin of primary	0	None/Unknown	Yes	Yes	No	No	No	One primary only	14	Dead
1231829	79 years	Female	2012	Black	C34.0-Main bronchus	8041/3: Small cell carcinoma, NOS	IV	T4	N3	M1b	Right - origin of primary	0	None/Unknown	Yes	Yes	No	Yes	No	One primary only	13	Dead
1231935	63 years	Female	2012	White	C34.1-Upper lobe, lung	8070/3: Squamous cell carcinoma, NOS	IV	T3	N3	M1b	Left - origin of primary	0	None/Unknown	No/Unknown	No	No	No	No	One primary only	9	Dead
1231953	62 years	Male	2012	Black	C34.1-Upper lobe, lung	8140/3: Adenocarcinoma, NOS	IIIB	T4	N2	M0	Right - origin of primary	0	Beam radiation	Yes	No	No	No	No	One primary only	7	Dead
1231972	69 years	Male	2012	Black	C34.1-Upper lobe, lung	8140/3: Adenocarcinoma, NOS	IIIA	T1b	N2	M0	Right - origin of primary	0	None/Unknown	No/Unknown	No	No	No	No	One primary only	6	Dead
1232119	65 years	Male	2012	White	C34.1-Upper lobe, lung	8070/3: Squamous cell carcinoma, NOS	IIIA	T3	N2	M0	Right - origin of primary	30	Beam radiation	Yes	No	No	No	No	One primary only	40	Dead
1232176	61 years	Male	2012	White	C34.3-Lower lobe, lung	8140/3: Adenocarcinoma, NOS	IV	T4	N3	M1b	Right - origin of primary	0	None/Unknown	Yes	Yes	No	Yes	Yes	One primary only	9	Dead
1232274	65 years	Female	2012	Asian or Pacific Islander	C34.1-Upper lobe, lung	8140/3: Adenocarcinoma, NOS	IV	T4	N3	M1b	Left - origin of primary	0	Beam radiation	Yes	Yes	Yes	No	Yes	One primary only	3	Dead
1232278	88 years	Female	2012	Black	C34.1-Upper lobe, lung	8046/3: Non-small cell carcinoma	IIIA	T4	N0	M0	Right - origin of primary	0	Beam radiation	No/Unknown	No	No	No	No	One primary only	55	Dead
1232287	50 years	Female	2012	Asian or Pacific Islander	C34.3-Lower lobe, lung	8560/3: Adenosquamous carcinoma	IV	T2a	N2	M1b	Right - origin of primary	0	Beam radiation	Yes	Yes	Yes	Yes	No	One primary only	1	Dead
1232347	67 years	Female	2011	White	C34.1-Upper lobe, lung	8140/3: Adenocarcinoma, NOS	IIIB	T4	N2	M0	Right - origin of primary	0	None/Unknown	No/Unknown	No	No	No	No	One primary only	31	Dead
1232350	57 years	Male	2011	White	C34.3-Lower lobe, lung	8041/3: Small cell carcinoma, NOS	IIIA	T3	N1	M0	Right - origin of primary	0	Beam radiation	No/Unknown	No	No	No	No	One primary only	5	Dead
1232380	68 years	Male	2012	Black	C34.3-Lower lobe, lung	8012/3: Large cell carcinoma, NOS	IV	T2a	N3	M1b	Left - origin of primary	0	Beam radiation	Yes	No	Yes	No	No	One primary only	3	Dead
1232409	88 years	Female	2011	White	C34.3-Lower lobe, lung	8070/3: Squamous cell carcinoma, NOS	IIIA	T4	N0	M0	Right - origin of primary	30	None/Unknown	Yes	No	No	No	No	One primary only	8	Dead
1232489	77 years	Male	2012	Asian or Pacific Islander	C34.1-Upper lobe, lung	8140/3: Adenocarcinoma, NOS	IV	T4	N0	M1b	Right - origin of primary	0	None/Unknown	Yes	Yes	No	No	Yes	One primary only	17	Dead
1232500	96 years	Male	2012	Asian or Pacific Islander	C34.9-Lung, NOS	8046/3: Non-small cell carcinoma	IIIB	T3	N3	M0	Left - origin of primary	0	None/Unknown	No/Unknown	No	No	No	No	One primary only	1	Dead
1232505	87 years	Female	2012	Asian or Pacific Islander	C34.3-Lower lobe, lung	8140/3: Adenocarcinoma, NOS	IIIA	T3	N2	M0	Right - origin of primary	0	None/Unknown	No/Unknown	No	No	No	No	One primary only	12	Dead
1232513	75 years	Male	2012	White	C34.3-Lower lobe, lung	8070/3: Squamous cell carcinoma, NOS	IIIB	T3	N3	M0	Left - origin of primary	0	Beam radiation	No/Unknown	No	No	No	No	One primary only	2	Dead
1232550	62 years	Female	2011	Black	C34.3-Lower lobe, lung	8140/3: Adenocarcinoma, NOS	IIIA	T4	N0	M0	Right - origin of primary	0	Beam radiation	Yes	No	No	No	No	One primary only	37	Dead
1232676	65 years	Male	2012	White	C34.9-Lung, NOS	8140/3: Adenocarcinoma, NOS	IV	T2NOS	N3	M1b	Bilateral, single primary	0	None/Unknown	Yes	No	No	No	Yes	One primary only	7	Dead
1232816	90 years	Female	2012	Asian or Pacific Islander	C34.1-Upper lobe, lung	8140/3: Adenocarcinoma, NOS	IV	T4	N0	M1a	Right - origin of primary	0	None/Unknown	No/Unknown	No	No	No	Yes	One primary only	34	Dead
1232821	71 years	Female	2012	White	C34.9-Lung, NOS	8013/3: Large cell neuroendocrine carcinoma	IV	T2a	N2	M1a	Right - origin of primary	0	None/Unknown	Yes	No	No	No	No	One primary only	16	Dead
1232832	70 years	Female	2012	White	C34.1-Upper lobe, lung	8140/3: Adenocarcinoma, NOS	IV	T4	N2	M1b	Right - origin of primary	0	None/Unknown	No/Unknown	Yes	Yes	No	No	One primary only	1	Dead
1232865	63 years	Male	2011	White	C34.1-Upper lobe, lung	8140/3: Adenocarcinoma, NOS	IV	T4	N2	M1b	Right - origin of primary	0	None/Unknown	Yes	Yes	Yes	No	No	One primary only	13	Dead
1232895	60 years	Female	2012	Asian or Pacific Islander	C34.3-Lower lobe, lung	8070/3: Squamous cell carcinoma, NOS	IV	T1b	N3	M1a	Right - origin of primary	0	None/Unknown	No/Unknown	No	No	No	Yes	One primary only	7	Dead
1232987	74 years	Male	2012	Black	C34.0-Main bronchus	8140/3: Adenocarcinoma, NOS	IV	T4	N2	M1b	Right - origin of primary	0	Beam radiation	No/Unknown	No	Yes	No	Yes	One primary only	1	Dead
1233011	65 years	Male	2012	White	C34.1-Upper lobe, lung	8070/3: Squamous cell carcinoma, NOS	IV	T3	N2	M1b	Right - origin of primary	0	Beam radiation	No/Unknown	Yes	No	No	No	One primary only	4	Dead
1233070	66 years	Female	2012	White	C34.2-Middle lobe, lung	8140/3: Adenocarcinoma, NOS	IV	T2b	N2	M1b	Right - origin of primary	0	Beam radiation	Yes	No	Yes	No	No	One primary only	9	Dead
1233112	61 years	Male	2011	White	C34.1-Upper lobe, lung	8046/3: Non-small cell carcinoma	IV	T3	N0	M1b	Right - origin of primary	0	Beam radiation	Yes	Yes	No	No	Yes	One primary only	4	Dead
1233174	57 years	Female	2012	Asian or Pacific Islander	C34.3-Lower lobe, lung	8140/3: Adenocarcinoma, NOS	IV	T4	N3	M1b	Left - origin of primary	0	Beam radiation	No/Unknown	Yes	Yes	No	No	One primary only	7	Dead
1233369	47 years	Male	2012	Asian or Pacific Islander	C34.3-Lower lobe, lung	8140/3: Adenocarcinoma, NOS	IV	T3	N1	M1b	Right - origin of primary	0	Beam radiation	Yes	Yes	Yes	No	Yes	One primary only	17	Dead
1233461	72 years	Female	2011	White	C34.3-Lower lobe, lung	8013/3: Large cell neuroendocrine carcinoma	IV	T4	N2	M1b	Right - origin of primary	0	None/Unknown	No/Unknown	No	No	No	No	One primary only	5	Dead
1233543	89 years	Male	2012	White	C34.1-Upper lobe, lung	8041/3: Small cell carcinoma, NOS	IIIB	T4	N2	M0	Right - origin of primary	0	Beam radiation	Yes	No	No	No	No	One primary only	10	Dead
1233546	60 years	Female	2012	White	C34.9-Lung, NOS	8046/3: Non-small cell carcinoma	IV	T4	N2	M1b	Right - origin of primary	0	None/Unknown	Yes	No	Yes	No	No	One primary only	9	Dead
1233590	52 years	Female	2012	Asian or Pacific Islander	C34.3-Lower lobe, lung	8140/3: Adenocarcinoma, NOS	IV	T2a	N0	M1b	Right - origin of primary	0	None/Unknown	Yes	No	Yes	No	No	One primary only	93	Alive
1233655	70 years	Male	2011	White	C34.9-Lung, NOS	8140/3: Adenocarcinoma, NOS	IIIA	T2NOS	N2	M0	Left - origin of primary	0	Beam radiation	Yes	No	No	No	No	One primary only	19	Dead
1233785	90 years	Female	2012	Black	C34.1-Upper lobe, lung	8070/3: Squamous cell carcinoma, NOS	IV	T2a	N3	M1a	Right - origin of primary	0	Beam radiation	Yes	No	No	No	No	One primary only	21	Dead
1233791	67 years	Male	2012	White	C34.1-Upper lobe, lung	8041/3: Small cell carcinoma, NOS	IV	T4	N2	M1b	Right - origin of primary	0	Beam radiation	Yes	Yes	No	Yes	No	One primary only	8	Dead
1233799	78 years	Male	2012	White	C34.9-Lung, NOS	8140/3: Adenocarcinoma, NOS	IV	T4	N2	M1b	Paired site, but no information concerning laterality	0	None/Unknown	No/Unknown	Yes	Yes	Yes	No	One primary only	1	Dead
1233812	71 years	Female	2012	Asian or Pacific Islander	C34.3-Lower lobe, lung	8140/3: Adenocarcinoma, NOS	IV	T1b	N0	M1b	Right - origin of primary	0	Beam radiation	Yes	Yes	Yes	No	No	One primary only	25	Dead
1233817	66 years	Male	2012	Asian or Pacific Islander	C34.1-Upper lobe, lung	8070/3: Squamous cell carcinoma, NOS	IV	T3	N2	M1b	Right - origin of primary	0	Beam radiation	No/Unknown	Yes	No	Yes	No	One primary only	1	Dead
1233833	82 years	Male	2012	Asian or Pacific Islander	C34.1-Upper lobe, lung	8140/3: Adenocarcinoma, NOS	IV	T2a	N3	M1b	Left - origin of primary	0	None/Unknown	No/Unknown	No	No	No	No	One primary only	1	Dead
1233861	88 years	Female	2012	White	C34.3-Lower lobe, lung	8140/3: Adenocarcinoma, NOS	IIIA	T2a	N2	M0	Right - origin of primary	0	None/Unknown	Yes	No	No	No	No	One primary only	8	Dead
1233865	80 years	Male	2012	Asian or Pacific Islander	C34.1-Upper lobe, lung	8140/3: Adenocarcinoma, NOS	IV	T3	N0	M1a	Right - origin of primary	0	None/Unknown	Yes	No	No	No	No	One primary only	84	Alive
1233927	43 years	Male	2012	White	C34.1-Upper lobe, lung	8140/3: Adenocarcinoma, NOS	IV	T4	N2	M1b	Right - origin of primary	0	None/Unknown	Yes	No	No	Yes	Yes	One primary only	12	Dead
1234000	56 years	Male	2012	Black	C34.3-Lower lobe, lung	8041/3: Small cell carcinoma, NOS	IV	T3	N3	M1b	Left - origin of primary	0	None/Unknown	Yes	No	No	No	Yes	One primary only	9	Dead
1234015	69 years	Male	2012	White	C34.1-Upper lobe, lung	8070/3: Squamous cell carcinoma, NOS	IV	T4	N2	M1a	Right - origin of primary	0	Beam radiation	Yes	No	No	No	No	One primary only	4	Dead
1234043	47 years	Male	2012	White	C34.1-Upper lobe, lung	8041/3: Small cell carcinoma, NOS	IV	T4	N2	M1b	Left - origin of primary	0	Beam radiation	Yes	No	No	No	Yes	One primary only	13	Dead
1234045	58 years	Male	2012	White	C34.1-Upper lobe, lung	8041/3: Small cell carcinoma, NOS	IIIB	T4	N2	M0	Right - origin of primary	0	Beam radiation	Yes	No	No	No	No	One primary only	18	Dead
1234216	63 years	Female	2012	Asian or Pacific Islander	C34.1-Upper lobe, lung	8140/3: Adenocarcinoma, NOS	IIIA	T3	N2	M0	Right - origin of primary	33	Beam radiation	Yes	No	No	No	No	One primary only	81	Alive
1234296	69 years	Female	2012	White	C34.1-Upper lobe, lung	8140/3: Adenocarcinoma, NOS	IV	T1a	N1	M1NOS	Right - origin of primary	0	Beam radiation	Yes	No	Yes	No	No	One primary only	11	Dead
1234325	75 years	Male	2012	White	C34.1-Upper lobe, lung	8140/3: Adenocarcinoma, NOS	IIIB	T4	N2	M0	Right - origin of primary	33	None/Unknown	Yes	No	No	No	No	One primary only	94	Alive
1234358	74 years	Male	2012	White	C34.9-Lung, NOS	8140/3: Adenocarcinoma, NOS	IIIA	T4	N0	M0	Right - origin of primary	22	None/Unknown	No/Unknown	No	No	No	No	One primary only	94	Alive
1234379	80 years	Female	2010	White	C34.1-Upper lobe, lung	8010/3: Carcinoma, NOS	IV	T3	N2	M1b	Right - origin of primary	0	None/Unknown	No/Unknown	Yes	No	No	Yes	One primary only	7	Dead
1234437	54 years	Female	2011	White	C34.2-Middle lobe, lung	8041/3: Small cell carcinoma, NOS	IIIA	T2NOS	N2	M0	Right - origin of primary	0	Beam radiation	Yes	No	No	No	No	One primary only	99	Alive
1234492	64 years	Male	2011	White	C34.3-Lower lobe, lung	8140/3: Adenocarcinoma, NOS	IIIA	T2a	N2	M0	Left - origin of primary	33	Beam radiation	Yes	No	No	No	No	One primary only	25	Dead
1234493	74 years	Female	2011	White	C34.1-Upper lobe, lung	8041/3: Small cell carcinoma, NOS	IV	T3	N2	M1b	Right - origin of primary	0	None/Unknown	Yes	Yes	No	Yes	No	One primary only	4	Dead
1234496	64 years	Male	2011	White	C34.1-Upper lobe, lung	8041/3: Small cell carcinoma, NOS	IV	T3	N2	M1b	Right - origin of primary	0	Beam radiation	Yes	No	No	Yes	Yes	One primary only	10	Dead
1234509	57 years	Female	2011	White	C34.1-Upper lobe, lung	8046/3: Non-small cell carcinoma	IV	T4	N2	M1b	Right - origin of primary	0	Beam radiation	No/Unknown	Yes	Yes	Yes	No	One primary only	1	Dead
1234640	40 years	Male	2012	White	C34.1-Upper lobe, lung	8140/3: Adenocarcinoma, NOS	IV	T4	N2	M1b	Left - origin of primary	0	Beam radiation	No/Unknown	Yes	Yes	Yes	No	One primary only	2	Dead
1234643	75 years	Female	2012	White	C34.3-Lower lobe, lung	8140/3: Adenocarcinoma, NOS	IIIA	T3	N2	M0	Right - origin of primary	0	Beam radiation	No/Unknown	No	No	No	No	One primary only	4	Dead
1234826	65 years	Female	2012	White	C34.9-Lung, NOS	8140/3: Adenocarcinoma, NOS	IV	T4	N3	M1b	Right - origin of primary	0	Beam radiation	Yes	No	Yes	No	No	One primary only	16	Dead
1234889	78 years	Male	2011	Black	C34.1-Upper lobe, lung	8070/3: Squamous cell carcinoma, NOS	IIIA	T3	N2	M0	Right - origin of primary	0	Beam radiation	Yes	No	No	No	No	One primary only	7	Dead
1234890	55 years	Female	2011	White	C34.9-Lung, NOS	8070/3: Squamous cell carcinoma, NOS	IIIB	T4	N2	M0	Right - origin of primary	0	Beam radiation	Yes	No	No	No	No	One primary only	20	Dead
1234894	77 years	Female	2011	White	C34.1-Upper lobe, lung	8071/3: Squamous cell carcinoma, keratinizing, NOS	IIIB	T4	N2	M0	Right - origin of primary	0	Beam radiation	Yes	No	No	No	No	One primary only	10	Dead
1234924	73 years	Female	2011	White	C34.3-Lower lobe, lung	8140/3: Adenocarcinoma, NOS	IV	T4	N0	M1b	Bilateral, single primary	0	None/Unknown	No/Unknown	No	No	Yes	No	One primary only	2	Dead
1235046	63 years	Female	2012	White	C34.3-Lower lobe, lung	8140/3: Adenocarcinoma, NOS	IV	T3	N1	M1b	Left - origin of primary	0	Beam radiation	Yes	Yes	No	No	No	One primary only	2	Dead
1235084	82 years	Female	2011	White	C34.3-Lower lobe, lung	8070/3: Squamous cell carcinoma, NOS	IIIA	T4	N1	M0	Right - origin of primary	0	Beam radiation	Yes	No	No	No	No	One primary only	17	Dead
1235123	68 years	Female	2012	White	C34.1-Upper lobe, lung	8140/3: Adenocarcinoma, NOS	IV	T4	N3	M1b	Right - origin of primary	0	None/Unknown	No/Unknown	Yes	Yes	Yes	Yes	One primary only	5	Dead
1235237	71 years	Female	2011	White	C34.9-Lung, NOS	8140/3: Adenocarcinoma, NOS	IV	T4	N2	M1a	Right - origin of primary	0	None/Unknown	Yes	No	No	No	Yes	One primary only	83	Dead
1235343	72 years	Female	2012	American Indian/Alaska Native	C34.9-Lung, NOS	8140/3: Adenocarcinoma, NOS	IV	T3	N2	M1b	Right - origin of primary	0	Beam radiation	No/Unknown	Yes	Yes	No	Yes	One primary only	27	Dead
1235358	88 years	Female	2012	White	C34.1-Upper lobe, lung	8140/3: Adenocarcinoma, NOS	IIIB	T2a	N3	M0	Left - origin of primary	0	Beam radiation	No/Unknown	No	No	No	No	One primary only	8	Dead
1235444	79 years	Male	2012	Asian or Pacific Islander	C34.1-Upper lobe, lung	8046/3: Non-small cell carcinoma	IV	T3	N3	M1a	Left - origin of primary	0	Beam radiation	No/Unknown	No	No	No	No	One primary only	1	Dead
1235451	74 years	Female	2012	Asian or Pacific Islander	C34.9-Lung, NOS	8140/3: Adenocarcinoma, NOS	IV	T0	N0	M1b	Paired site, but no information concerning laterality	0	None/Unknown	Yes	Yes	No	No	No	One primary only	14	Dead
1235456	74 years	Female	2012	Black	C34.1-Upper lobe, lung	8046/3: Non-small cell carcinoma	IV	T1b	N3	M1a	Left - origin of primary	0	None/Unknown	Yes	No	No	No	Yes	One primary only	3	Dead
1235461	58 years	Male	2012	White	C34.9-Lung, NOS	8140/3: Adenocarcinoma, NOS	IV	T4	N0	M1a	Right - origin of primary	0	None/Unknown	Yes	No	No	No	Yes	One primary only	11	Dead
1235474	85 years	Female	2012	Black	C34.1-Upper lobe, lung	8070/3: Squamous cell carcinoma, NOS	IIIA	T3	N2	M0	Right - origin of primary	0	Beam radiation	No/Unknown	No	No	No	No	One primary only	13	Dead
1235492	49 years	Male	2012	Asian or Pacific Islander	C34.1-Upper lobe, lung	8140/3: Adenocarcinoma, NOS	IV	T4	N2	M1b	Left - origin of primary	0	Beam radiation	No/Unknown	No	Yes	Yes	Yes	One primary only	1	Dead
1235513	60 years	Male	2011	Asian or Pacific Islander	C34.1-Upper lobe, lung	8140/3: Adenocarcinoma, NOS	IV	T1b	N3	M1b	Left - origin of primary	0	Beam radiation	Yes	No	No	No	No	One primary only	26	Dead
1235552	70 years	Female	2012	White	C34.3-Lower lobe, lung	8140/3: Adenocarcinoma, NOS	IV	T3	N3	M1b	Left - origin of primary	0	None/Unknown	No/Unknown	Yes	No	Yes	Yes	One primary only	1	Dead
1235566	59 years	Female	2011	White	C34.1-Upper lobe, lung	8041/3: Small cell carcinoma, NOS	IV	T2a	N2	M1b	Left - origin of primary	0	Beam radiation	Yes	No	Yes	No	No	One primary only	6	Dead
1235588	49 years	Female	2012	Asian or Pacific Islander	C34.3-Lower lobe, lung	8140/3: Adenocarcinoma, NOS	IV	T2a	N3	M1b	Left - origin of primary	0	None/Unknown	No/Unknown	Yes	No	Yes	No	One primary only	3	Dead
1235600	81 years	Male	2012	White	C34.1-Upper lobe, lung	8070/3: Squamous cell carcinoma, NOS	IIIA	T2b	N2	M0	Left - origin of primary	0	Beam radiation	Yes	No	No	No	No	One primary only	12	Dead
1235641	85 years	Male	2012	Asian or Pacific Islander	C34.1-Upper lobe, lung	8140/3: Adenocarcinoma, NOS	IIIA	T3	N2	M0	Left - origin of primary	0	Beam radiation	Yes	No	No	No	No	One primary only	19	Dead
1235665	94 years	Male	2012	White	C34.1-Upper lobe, lung	8140/3: Adenocarcinoma, NOS	IV	T2NOS	N3	M1b	Right - origin of primary	0	None/Unknown	No/Unknown	No	No	Yes	No	One primary only	2	Dead
1235759	67 years	Male	2011	White	C34.1-Upper lobe, lung	8070/3: Squamous cell carcinoma, NOS	IIIA	T4	N0	M0	Right - origin of primary	33	Beam radiation	No/Unknown	No	No	No	No	One primary only	62	Dead
1235809	60 years	Male	2011	White	C34.1-Upper lobe, lung	8070/3: Squamous cell carcinoma, NOS	IV	T4	N0	M1b	Left - origin of primary	0	None/Unknown	No/Unknown	No	No	No	No	One primary only	13	Dead
1235862	60 years	Female	2011	Asian or Pacific Islander	C34.1-Upper lobe, lung	8046/3: Non-small cell carcinoma	IIIB	T1a	N3	M0	Right - origin of primary	0	Beam radiation	Yes	No	No	No	No	One primary only	21	Dead
1235895	81 years	Female	2012	White	C34.1-Upper lobe, lung	8140/3: Adenocarcinoma, NOS	IV	T4	N3	M1b	Right - origin of primary	0	None/Unknown	No/Unknown	No	No	No	Yes	One primary only	1	Dead
1235941	52 years	Male	2012	Asian or Pacific Islander	C34.1-Upper lobe, lung	8140/3: Adenocarcinoma, NOS	IV	T2b	N2	M1b	Left - origin of primary	0	Beam radiation	Yes	No	Yes	No	No	One primary only	10	Dead
1236066	53 years	Female	2012	White	C34.1-Upper lobe, lung	8070/3: Squamous cell carcinoma, NOS	IIIA	T2a	N2	M0	Left - origin of primary	0	Beam radiation	Yes	No	No	No	No	One primary only	28	Dead
1236149	61 years	Female	2011	Black	C34.1-Upper lobe, lung	8140/3: Adenocarcinoma, NOS	IV	T3	N1	M1b	Left - origin of primary	0	None/Unknown	Yes	No	No	Yes	Yes	One primary only	5	Dead
1236174	82 years	Male	2012	White	C34.3-Lower lobe, lung	8070/3: Squamous cell carcinoma, NOS	IV	T2a	N0	M1b	Left - origin of primary	0	None/Unknown	No/Unknown	No	No	Yes	No	One primary only	1	Dead
1236200	53 years	Female	2012	White	C34.3-Lower lobe, lung	8070/3: Squamous cell carcinoma, NOS	IIIB	T2b	N3	M0	Right - origin of primary	0	Beam radiation	Yes	No	No	No	No	One primary only	15	Dead
1236224	41 years	Female	2012	Asian or Pacific Islander	C34.3-Lower lobe, lung	8140/3: Adenocarcinoma, NOS	IV	T2b	N2	M1a	Left - origin of primary	0	None/Unknown	Yes	No	No	No	Yes	One primary only	91	Alive
1236283	65 years	Male	2012	White	C34.8-Overlapping lesion of lung	8480/3: Mucinous adenocarcinoma	IIIA	T3	N2	M0	Left - origin of primary	30	None/Unknown	No/Unknown	No	No	No	No	One primary only	1	Dead
1236342	49 years	Male	2012	Black	C34.1-Upper lobe, lung	8140/3: Adenocarcinoma, NOS	IV	T2a	N0	M1b	Right - origin of primary	30	Beam radiation	Yes	No	No	No	No	One primary only	11	Dead
1236454	92 years	Female	2012	Asian or Pacific Islander	C34.1-Upper lobe, lung	8140/3: Adenocarcinoma, NOS	IV	T4	N0	M1a	Left - origin of primary	0	None/Unknown	No/Unknown	No	No	Yes	No	One primary only	10	Dead
1236585	72 years	Male	2012	Black	C34.1-Upper lobe, lung	8140/3: Adenocarcinoma, NOS	IV	T1a	N1	M1b	Left - origin of primary	0	Beam radiation	Yes	Yes	No	No	No	One primary only	7	Dead
1236626	63 years	Male	2012	Asian or Pacific Islander	C34.9-Lung, NOS	8140/3: Adenocarcinoma, NOS	IV	T4	N2	M1a	Right - origin of primary	0	None/Unknown	Yes	No	No	No	Yes	One primary only	2	Dead
1236643	62 years	Female	2012	White	C34.1-Upper lobe, lung	8041/3: Small cell carcinoma, NOS	IIIA	T3	N1	M0	Right - origin of primary	0	Beam radiation	Yes	No	No	No	No	One primary only	43	Dead
1236644	70 years	Male	2012	Black	C34.3-Lower lobe, lung	8140/3: Adenocarcinoma, NOS	IV	T1b	N0	M1b	Left - origin of primary	0	Beam radiation	No/Unknown	Yes	No	No	No	One primary only	12	Dead
1236652	74 years	Female	2012	White	C34.3-Lower lobe, lung	8140/3: Adenocarcinoma, NOS	IV	T4	N2	M1b	Right - origin of primary	0	Beam radiation	Yes	Yes	No	No	Yes	One primary only	6	Dead
1236662	67 years	Male	2012	White	C34.1-Upper lobe, lung	8140/3: Adenocarcinoma, NOS	IIIA	T2b	N2	M0	Left - origin of primary	0	None/Unknown	Yes	No	No	No	No	One primary only	28	Dead
1236857	83 years	Male	2012	White	C34.1-Upper lobe, lung	8070/3: Squamous cell carcinoma, NOS	IIIB	T4	N2	M0	Right - origin of primary	0	None/Unknown	No/Unknown	No	No	No	No	One primary only	13	Dead
1237053	59 years	Male	2012	White	C34.9-Lung, NOS	8070/3: Squamous cell carcinoma, NOS	IV	T4	N3	M1b	Right - origin of primary	0	None/Unknown	Yes	No	No	No	No	One primary only	14	Dead
1237119	64 years	Female	2012	Black	C34.1-Upper lobe, lung	8140/3: Adenocarcinoma, NOS	IV	T3	N2	M1b	Left - origin of primary	0	Beam radiation	Yes	No	No	Yes	No	One primary only	32	Dead
1237179	89 years	Female	2012	White	C34.9-Lung, NOS	8041/3: Small cell carcinoma, NOS	IV	T0	N2	M1a	Paired site, but no information concerning laterality	0	None/Unknown	No/Unknown	No	No	No	No	One primary only	1	Dead
1237263	76 years	Female	2012	White	C34.1-Upper lobe, lung	8041/3: Small cell carcinoma, NOS	IV	T4	N2	M1b	Left - origin of primary	0	None/Unknown	No/Unknown	No	Yes	No	No	One primary only	1	Dead
1237288	78 years	Female	2012	Asian or Pacific Islander	C34.3-Lower lobe, lung	8140/3: Adenocarcinoma, NOS	IV	T4	N2	M1a	Right - origin of primary	0	None/Unknown	Yes	No	No	No	Yes	One primary only	42	Dead
1237289	73 years	Male	2012	Asian or Pacific Islander	C34.1-Upper lobe, lung	8140/3: Adenocarcinoma, NOS	IV	T4	N3	M1a	Right - origin of primary	0	Beam radiation	Yes	No	No	No	Yes	One primary only	8	Dead
1237317	75 years	Male	2012	White	C34.3-Lower lobe, lung	8070/3: Squamous cell carcinoma, NOS	IV	T4	N2	M1b	Left - origin of primary	0	Beam radiation	No/Unknown	Yes	No	No	No	One primary only	6	Dead
1237348	81 years	Male	2012	White	C34.3-Lower lobe, lung	8010/3: Carcinoma, NOS	IIIA	T2NOS	N2	M0	Right - origin of primary	0	None/Unknown	No/Unknown	No	No	No	No	One primary only	8	Dead
1237353	79 years	Female	2012	White	C34.1-Upper lobe, lung	8140/3: Adenocarcinoma, NOS	IV	T4	N2	M1a	Right - origin of primary	0	None/Unknown	No/Unknown	No	No	No	Yes	One primary only	8	Dead
1237426	80 years	Male	2012	Asian or Pacific Islander	C34.1-Upper lobe, lung	8140/3: Adenocarcinoma, NOS	IV	T4	N0	M1b	Right - origin of primary	0	Beam radiation	Yes	Yes	Yes	Yes	No	One primary only	1	Dead
1237488	70 years	Female	2010	White	C34.1-Upper lobe, lung	8010/3: Carcinoma, NOS	IV	T4	N1	M1b	Only one side - side unspecified	0	None/Unknown	No/Unknown	No	No	Yes	No	One primary only	1	Dead
1237529	66 years	Female	2012	Asian or Pacific Islander	C34.2-Middle lobe, lung	8046/3: Non-small cell carcinoma	IIIA	T1b	N2	M0	Right - origin of primary	33	None/Unknown	Yes	No	No	No	No	One primary only	82	Dead
1237569	72 years	Male	2012	White	C34.1-Upper lobe, lung	8041/3: Small cell carcinoma, NOS	IV	T2a	N2	M1b	Left - origin of primary	0	Beam radiation	Yes	No	No	Yes	No	One primary only	12	Dead
1237776	55 years	Male	2011	Asian or Pacific Islander	C34.1-Upper lobe, lung	8140/3: Adenocarcinoma, NOS	IIIA	T4	N1	M0	Left - origin of primary	56	Beam radiation	Yes	No	No	No	No	One primary only	27	Dead
1237847	57 years	Male	2012	White	C34.1-Upper lobe, lung	8140/3: Adenocarcinoma, NOS	IV	T2b	N3	M1b	Left - origin of primary	0	None/Unknown	Yes	No	No	No	Yes	One primary only	86	Dead
1238128	75 years	Female	2012	White	C34.1-Upper lobe, lung	8140/3: Adenocarcinoma, NOS	IV	T3	N0	M1b	Left - origin of primary	0	Beam radiation	No/Unknown	No	Yes	No	Yes	One primary only	1	Dead
1238251	87 years	Male	2012	Black	C34.1-Upper lobe, lung	8046/3: Non-small cell carcinoma	IIIA	T4	N1	M0	Right - origin of primary	0	None/Unknown	No/Unknown	No	No	No	No	One primary only	2	Dead
1238474	62 years	Female	2012	White	C34.1-Upper lobe, lung	8070/3: Squamous cell carcinoma, NOS	IV	T2b	N2	M1b	Left - origin of primary	0	None/Unknown	Yes	Yes	No	No	Yes	One primary only	1	Dead
1238576	88 years	Female	2012	White	C34.3-Lower lobe, lung	8140/3: Adenocarcinoma, NOS	IV	T3	N2	M1b	Left - origin of primary	0	Beam radiation	No/Unknown	No	Yes	No	No	One primary only	6	Dead
1238651	70 years	Female	2012	Black	C34.8-Overlapping lesion of lung	8140/3: Adenocarcinoma, NOS	IV	T4	N0	M1b	Right - origin of primary	0	Beam radiation	Yes	No	Yes	No	No	One primary only	11	Dead
1238932	57 years	Male	2011	White	C34.2-Middle lobe, lung	8140/3: Adenocarcinoma, NOS	IV	T4	N2	M1b	Right - origin of primary	0	None/Unknown	Yes	Yes	No	Yes	Yes	One primary only	32	Dead
1238963	78 years	Male	2011	Asian or Pacific Islander	C34.1-Upper lobe, lung	8041/3: Small cell carcinoma, NOS	IV	T3	N0	M1b	Left - origin of primary	0	None/Unknown	Yes	No	No	Yes	No	One primary only	13	Dead
1239052	82 years	Male	2012	Asian or Pacific Islander	C34.1-Upper lobe, lung	8140/3: Adenocarcinoma, NOS	IV	T1b	N1	M1b	Right - origin of primary	0	Beam radiation	No/Unknown	No	Yes	Yes	No	One primary only	2	Dead
1239256	75 years	Male	2012	White	C34.3-Lower lobe, lung	8046/3: Non-small cell carcinoma	IV	T4	N0	M1a	Left - origin of primary	0	None/Unknown	No/Unknown	No	No	No	Yes	One primary only	7	Dead
1239289	65 years	Female	2012	Black	C34.3-Lower lobe, lung	8046/3: Non-small cell carcinoma	IV	T1b	N2	M1b	Left - origin of primary	0	Beam radiation	No/Unknown	No	Yes	No	No	One primary only	15	Dead
1239297	83 years	Male	2012	Asian or Pacific Islander	C34.1-Upper lobe, lung	8070/3: Squamous cell carcinoma, NOS	IV	T2b	N0	M1b	Left - origin of primary	0	None/Unknown	Yes	Yes	No	No	No	One primary only	29	Dead
1239349	57 years	Male	2012	Black	C34.1-Upper lobe, lung	8140/3: Adenocarcinoma, NOS	IV	T4	N1	M1b	Right - origin of primary	0	Beam radiation	No/Unknown	No	Yes	No	No	One primary only	1	Dead
1239352	50 years	Female	2012	Black	C34.3-Lower lobe, lung	8140/3: Adenocarcinoma, NOS	IV	T3	N3	M1b	Right - origin of primary	0	None/Unknown	No/Unknown	No	Yes	No	No	One primary only	8	Dead
1239385	50 years	Male	2012	White	C34.3-Lower lobe, lung	8140/3: Adenocarcinoma, NOS	IV	T4	N2	M1b	Left - origin of primary	0	None/Unknown	No/Unknown	Yes	No	Yes	Yes	One primary only	21	Dead
1239424	62 years	Male	2012	White	C34.1-Upper lobe, lung	8140/3: Adenocarcinoma, NOS	IV	T3	N3	M1b	Right - origin of primary	0	None/Unknown	No/Unknown	No	Yes	No	No	One primary only	4	Dead
1239502	74 years	Female	2012	Asian or Pacific Islander	C34.3-Lower lobe, lung	8140/3: Adenocarcinoma, NOS	IIIB	T4	N2	M0	Right - origin of primary	0	None/Unknown	Yes	No	No	No	No	One primary only	62	Dead
1239545	93 years	Male	2012	White	C34.3-Lower lobe, lung	8140/3: Adenocarcinoma, NOS	IV	T4	N3	M1a	Right - origin of primary	0	None/Unknown	No/Unknown	No	No	No	Yes	One primary only	2	Dead
1239591	54 years	Male	2012	Asian or Pacific Islander	C34.3-Lower lobe, lung	8070/3: Squamous cell carcinoma, NOS	IIIB	T4	N2	M0	Right - origin of primary	0	None/Unknown	Yes	No	No	No	No	One primary only	68	Dead
1239597	78 years	Female	2012	Asian or Pacific Islander	C34.3-Lower lobe, lung	8140/3: Adenocarcinoma, NOS	IV	T4	N2	M1a	Left - origin of primary	0	None/Unknown	Yes	No	No	No	No	One primary only	15	Dead
1239610	71 years	Male	2012	Asian or Pacific Islander	C34.3-Lower lobe, lung	8070/3: Squamous cell carcinoma, NOS	IIIB	T2a	N3	M0	Left - origin of primary	0	Beam radiation	Yes	No	No	No	No	One primary only	50	Dead
1239677	78 years	Female	2012	White	C34.1-Upper lobe, lung	8070/3: Squamous cell carcinoma, NOS	IV	T3	N2	M1b	Right - origin of primary	0	None/Unknown	No/Unknown	Yes	No	No	No	One primary only	9	Dead
1239704	55 years	Female	2012	White	C34.1-Upper lobe, lung	8310/3: Clear cell adenocarcinoma, NOS	IV	T2a	N0	M1b	Right - origin of primary	0	None/Unknown	No/Unknown	No	Yes	No	No	One primary only	5	Dead
1239708	53 years	Male	2012	White	C34.0-Main bronchus	8140/3: Adenocarcinoma, NOS	IV	T2a	N3	M1b	Right - origin of primary	0	None/Unknown	Yes	No	No	No	No	One primary only	15	Dead
1239728	72 years	Male	2012	White	C34.1-Upper lobe, lung	8070/3: Squamous cell carcinoma, NOS	IV	T4	N2	M1b	Left - origin of primary	0	None/Unknown	No/Unknown	No	No	No	No	One primary only	7	Dead
1239877	77 years	Female	2012	Asian or Pacific Islander	C34.1-Upper lobe, lung	8140/3: Adenocarcinoma, NOS	IV	T4	N2	M1b	Right - origin of primary	0	None/Unknown	Yes	Yes	No	No	Yes	One primary only	13	Dead
1239878	75 years	Male	2012	Black	C34.1-Upper lobe, lung	8140/3: Adenocarcinoma, NOS	IV	T4	N2	M1b	Right - origin of primary	0	Beam radiation	No/Unknown	Yes	No	No	No	One primary only	1	Dead
1239940	70 years	Male	2012	Black	C34.9-Lung, NOS	8140/3: Adenocarcinoma, NOS	IV	T3	N2	M1b	Bilateral, single primary	0	None/Unknown	Yes	No	No	Yes	Yes	One primary only	7	Dead
1240004	66 years	Male	2011	White	C34.0-Main bronchus	8140/3: Adenocarcinoma, NOS	IV	T4	N0	M1b	Left - origin of primary	0	Beam radiation	Yes	Yes	Yes	Yes	No	One primary only	43	Dead
1240007	84 years	Female	2012	Asian or Pacific Islander	C34.1-Upper lobe, lung	8140/3: Adenocarcinoma, NOS	IV	T2a	N2	M1b	Right - origin of primary	0	Beam radiation	Yes	Yes	Yes	Yes	No	One primary only	3	Dead
1240032	55 years	Female	2012	White	C34.3-Lower lobe, lung	8140/3: Adenocarcinoma, NOS	IIIA	T2b	N2	M0	Right - origin of primary	33	Beam radiation	Yes	No	No	No	No	One primary only	93	Alive
1240045	53 years	Male	2012	Asian or Pacific Islander	C34.3-Lower lobe, lung	8480/3: Mucinous adenocarcinoma	IV	T4	N2	M1a	Right - origin of primary	21	None/Unknown	Yes	No	No	No	Yes	One primary only	5	Dead
1240081	71 years	Female	2012	White	C34.1-Upper lobe, lung	8140/3: Adenocarcinoma, NOS	IV	T2a	N3	M1b	Right - origin of primary	0	Beam radiation	Yes	No	No	No	No	One primary only	18	Dead
1240085	82 years	Male	2011	White	C34.3-Lower lobe, lung	8046/3: Non-small cell carcinoma	IV	T3	N2	M1b	Left - origin of primary	0	None/Unknown	No/Unknown	Yes	No	Yes	Yes	One primary only	1	Dead
1240138	82 years	Male	2012	White	C34.1-Upper lobe, lung	8140/3: Adenocarcinoma, NOS	IIIB	T1a	N3	M0	Right - origin of primary	0	None/Unknown	Yes	No	No	No	No	One primary only	5	Dead
1240147	60 years	Male	2012	White	C34.1-Upper lobe, lung	8046/3: Non-small cell carcinoma	IIIA	T3	N1	M0	Right - origin of primary	0	Beam radiation	Yes	No	No	No	No	One primary only	92	Alive
1240173	74 years	Male	2012	White	C34.1-Upper lobe, lung	8140/3: Adenocarcinoma, NOS	IIIB	T3	N3	M0	Left - origin of primary	0	None/Unknown	No/Unknown	No	No	No	No	One primary only	1	Dead
1240219	71 years	Male	2011	Asian or Pacific Islander	C34.1-Upper lobe, lung	8041/3: Small cell carcinoma, NOS	IV	T2NOS	N2	M1b	Right - origin of primary	0	Beam radiation	Yes	No	Yes	Yes	Yes	One primary only	12	Dead
1240283	67 years	Male	2012	White	C34.2-Middle lobe, lung	8140/3: Adenocarcinoma, NOS	IV	T2b	N2	M1b	Right - origin of primary	0	Beam radiation	Yes	Yes	Yes	No	No	One primary only	9	Alive
1240348	47 years	Male	2012	Asian or Pacific Islander	C34.0-Main bronchus	8140/3: Adenocarcinoma, NOS	IV	T2a	N3	M1b	Right - origin of primary	0	Beam radiation	Yes	Yes	No	No	Yes	One primary only	15	Dead
1240370	56 years	Male	2011	Black	C34.9-Lung, NOS	8140/3: Adenocarcinoma, NOS	IV	T4	N2	M1a	Left - origin of primary	0	None/Unknown	No/Unknown	No	No	No	Yes	One primary only	2	Dead
1240384	64 years	Female	2012	White	C34.3-Lower lobe, lung	8140/3: Adenocarcinoma, NOS	IIIB	T2b	N3	M0	Right - origin of primary	0	Beam radiation	Yes	No	No	No	No	One primary only	95	Alive
1240430	78 years	Female	2012	White	C34.1-Upper lobe, lung	8070/3: Squamous cell carcinoma, NOS	IIIB	T4	N2	M0	Left - origin of primary	0	Beam radiation	Yes	No	No	No	No	One primary only	10	Dead
1240503	61 years	Female	2012	Asian or Pacific Islander	C34.3-Lower lobe, lung	8041/3: Small cell carcinoma, NOS	IV	T3	N2	M1b	Left - origin of primary	0	Beam radiation	Yes	No	No	No	Yes	One primary only	6	Dead
1240519	64 years	Female	2012	White	C34.3-Lower lobe, lung	8140/3: Adenocarcinoma, NOS	IV	T3	N2	M1b	Right - origin of primary	0	Beam radiation	Yes	No	Yes	Yes	No	One primary only	7	Dead
1240524	70 years	Female	2012	White	C34.9-Lung, NOS	8140/3: Adenocarcinoma, NOS	IV	T4	N0	M1a	Left - origin of primary	0	None/Unknown	Yes	No	No	No	Yes	One primary only	15	Dead
1240562	71 years	Female	2012	White	C34.9-Lung, NOS	8140/3: Adenocarcinoma, NOS	IV	T3	N2	M1b	Right - origin of primary	0	None/Unknown	No/Unknown	Yes	No	No	No	One primary only	1	Dead
1240676	57 years	Male	2012	Asian or Pacific Islander	C34.1-Upper lobe, lung	8013/3: Large cell neuroendocrine carcinoma	IV	T3	N3	M1a	Right - origin of primary	0	None/Unknown	Yes	No	No	No	Yes	One primary only	3	Dead
1240695	76 years	Male	2012	Black	C34.1-Upper lobe, lung	8041/3: Small cell carcinoma, NOS	IIIA	T1b	N2	M0	Left - origin of primary	0	None/Unknown	No/Unknown	No	No	No	No	One primary only	1	Dead
1240697	75 years	Female	2012	White	C34.3-Lower lobe, lung	8070/3: Squamous cell carcinoma, NOS	IV	T2b	N2	M1b	Right - origin of primary	0	Beam radiation	Yes	Yes	No	No	No	One primary only	4	Dead
1240802	60 years	Male	2012	Black	C34.1-Upper lobe, lung	8070/3: Squamous cell carcinoma, NOS	IV	T3	N1	M1b	Right - origin of primary	0	Beam radiation	No/Unknown	Yes	No	No	No	One primary only	5	Dead
1240803	49 years	Male	2012	White	C34.1-Upper lobe, lung	8140/3: Adenocarcinoma, NOS	IV	T4	N3	M1b	Right - origin of primary	0	Beam radiation	Yes	No	No	No	No	One primary only	2	Dead
1240843	72 years	Female	2012	White	C34.1-Upper lobe, lung	8041/3: Small cell carcinoma, NOS	IV	T4	N2	M1b	Right - origin of primary	0	None/Unknown	Yes	Yes	No	Yes	No	One primary only	22	Dead
1240848	83 years	Male	2012	White	C34.3-Lower lobe, lung	8140/3: Adenocarcinoma, NOS	IV	T4	N2	M1a	Left - origin of primary	0	None/Unknown	Yes	No	No	No	Yes	One primary only	7	Dead
1240901	82 years	Male	2012	Asian or Pacific Islander	C34.1-Upper lobe, lung	8070/3: Squamous cell carcinoma, NOS	IIIA	T3	N2	M0	Right - origin of primary	0	Beam radiation	Yes	No	No	No	No	One primary only	92	Alive
1240971	80 years	Male	2012	White	C34.3-Lower lobe, lung	8070/3: Squamous cell carcinoma, NOS	IV	T4	N1	M1b	Left - origin of primary	0	None/Unknown	Yes	Yes	No	Yes	Yes	One primary only	6	Dead
1241004	93 years	Male	2012	White	C34.1-Upper lobe, lung	8010/3: Carcinoma, NOS	IIIA	T1b	N2	M0	Left - origin of primary	0	None/Unknown	No/Unknown	No	No	No	No	One primary only	5	Dead
1241014	68 years	Male	2012	White	C34.1-Upper lobe, lung	8140/3: Adenocarcinoma, NOS	IV	T2a	N0	M1b	Right - origin of primary	0	Beam radiation	Yes	No	Yes	No	No	One primary only	37	Dead
1241040	76 years	Female	2012	White	C34.3-Lower lobe, lung	8140/3: Adenocarcinoma, NOS	IIIB	T3	N3	M0	Right - origin of primary	0	None/Unknown	Yes	No	No	No	No	One primary only	16	Dead
1241111	58 years	Male	2012	White	C34.3-Lower lobe, lung	8140/3: Adenocarcinoma, NOS	IV	T2a	N2	M1b	Right - origin of primary	0	None/Unknown	Yes	No	No	No	No	One primary only	8	Dead
1241241	63 years	Female	2012	White	C34.1-Upper lobe, lung	8140/3: Adenocarcinoma, NOS	IV	T2a	N0	M1a	Left - origin of primary	0	None/Unknown	Yes	No	No	No	Yes	One primary only	21	Dead
1241244	76 years	Male	2012	Asian or Pacific Islander	C34.1-Upper lobe, lung	8046/3: Non-small cell carcinoma	IIIA	T3	N2	M0	Right - origin of primary	0	None/Unknown	No/Unknown	No	No	No	No	One primary only	3	Dead
1241286	48 years	Male	2012	White	C34.1-Upper lobe, lung	8140/3: Adenocarcinoma, NOS	IIIB	T4	N2	M0	Left - origin of primary	0	Beam radiation	Yes	No	No	No	No	One primary only	5	Dead
1241392	77 years	Male	2012	Asian or Pacific Islander	C34.1-Upper lobe, lung	8140/3: Adenocarcinoma, NOS	IV	T2b	N1	M1b	Right - origin of primary	0	None/Unknown	Yes	No	No	No	No	One primary only	28	Dead
1241480	59 years	Male	2012	White	C34.1-Upper lobe, lung	8070/3: Squamous cell carcinoma, NOS	IV	T4	N3	M1b	Right - origin of primary	0	Beam radiation	Yes	Yes	No	No	No	One primary only	6	Dead
1241482	68 years	Male	2012	White	C34.1-Upper lobe, lung	8010/3: Carcinoma, NOS	IV	T3	N2	M1b	Left - origin of primary	0	None/Unknown	Yes	Yes	No	No	No	One primary only	2	Dead
1241504	59 years	Male	2012	White	C34.8-Overlapping lesion of lung	8041/3: Small cell carcinoma, NOS	IIIB	T4	N2	M0	Right - origin of primary	0	Beam radiation	Yes	No	No	No	No	One primary only	11	Dead
1241531	77 years	Female	2012	White	C34.3-Lower lobe, lung	8140/3: Adenocarcinoma, NOS	IV	T4	N2	M1b	Right - origin of primary	0	Beam radiation	Yes	No	Yes	No	Yes	One primary only	9	Dead
1241537	77 years	Female	2012	White	C34.1-Upper lobe, lung	8070/3: Squamous cell carcinoma, NOS	IIIA	T4	N1	M0	Right - origin of primary	0	None/Unknown	Yes	No	No	No	No	One primary only	4	Dead
1241635	59 years	Male	2012	Asian or Pacific Islander	C34.1-Upper lobe, lung	8140/3: Adenocarcinoma, NOS	IV	T4	N2	M1b	Right - origin of primary	0	None/Unknown	Yes	Yes	No	Yes	No	One primary only	3	Dead
1241688	78 years	Male	2012	Asian or Pacific Islander	C34.3-Lower lobe, lung	8070/3: Squamous cell carcinoma, NOS	IV	T4	N0	M1b	Right - origin of primary	0	Beam radiation	Yes	Yes	No	No	No	One primary only	12	Dead
1241690	30 years	Female	2012	Asian or Pacific Islander	C34.1-Upper lobe, lung	8140/3: Adenocarcinoma, NOS	IV	T2a	N2	M1b	Left - origin of primary	0	Beam radiation	Yes	No	Yes	No	No	One primary only	16	Dead
1241840	68 years	Female	2012	White	C34.1-Upper lobe, lung	8041/3: Small cell carcinoma, NOS	IV	T2NOS	N3	M1b	Left - origin of primary	0	None/Unknown	Yes	No	No	Yes	No	One primary only	8	Dead
1241893	79 years	Male	2012	Asian or Pacific Islander	C34.1-Upper lobe, lung	8070/3: Squamous cell carcinoma, NOS	IV	T2a	N3	M1b	Right - origin of primary	0	Beam radiation	Yes	No	No	No	No	One primary only	95	Alive
1241926	76 years	Female	2012	Asian or Pacific Islander	C34.9-Lung, NOS	8140/3: Adenocarcinoma, NOS	IV	T4	N0	M1a	Left - origin of primary	0	None/Unknown	Yes	No	No	No	Yes	One primary only	76	Dead
1242024	68 years	Female	2012	White	C34.3-Lower lobe, lung	8140/3: Adenocarcinoma, NOS	IIIB	T2a	N3	M0	Left - origin of primary	0	None/Unknown	Yes	No	No	No	No	One primary only	32	Dead
1242040	55 years	Male	2012	White	C34.1-Upper lobe, lung	8013/3: Large cell neuroendocrine carcinoma	IV	T3	N1	M1b	Right - origin of primary	0	Beam radiation	Yes	No	Yes	Yes	No	One primary only	8	Dead
1242057	68 years	Male	2012	Black	C34.1-Upper lobe, lung	8041/3: Small cell carcinoma, NOS	IIIB	T4	N3	M0	Left - origin of primary	0	None/Unknown	No/Unknown	No	No	No	No	One primary only	1	Dead
1242059	71 years	Female	2012	Asian or Pacific Islander	C34.2-Middle lobe, lung	8140/3: Adenocarcinoma, NOS	IV	T3	N2	M1a	Right - origin of primary	0	None/Unknown	Yes	No	No	No	Yes	One primary only	23	Dead
1242083	63 years	Male	2012	White	C34.0-Main bronchus	8070/3: Squamous cell carcinoma, NOS	IV	T4	N2	M1b	Left - origin of primary	0	Beam radiation	No/Unknown	Yes	No	No	No	One primary only	1	Dead
1242264	64 years	Female	2012	Black	C34.1-Upper lobe, lung	8070/3: Squamous cell carcinoma, NOS	IV	T2a	N2	M1b	Left - origin of primary	0	Beam radiation	Yes	No	No	Yes	No	One primary only	3	Dead
1242285	56 years	Female	2012	White	C34.9-Lung, NOS	8140/3: Adenocarcinoma, NOS	IV	T4	N2	M1b	Left - origin of primary	0	Beam radiation	No/Unknown	Yes	No	No	No	One primary only	1	Dead
1242437	66 years	Male	2012	White	C34.1-Upper lobe, lung	8253/3: Bronchiolo-alveolar carcinoma, mucinous	IV	T4	N2	M1a	Right - origin of primary	0	None/Unknown	Yes	No	No	No	Yes	One primary only	33	Dead
1242445	64 years	Male	2012	Black	C34.1-Upper lobe, lung	8010/3: Carcinoma, NOS	IV	T1a	N0	M1b	Right - origin of primary	0	Beam radiation	Yes	Yes	Yes	No	No	One primary only	2	Dead
1242466	73 years	Male	2012	White	C34.3-Lower lobe, lung	8260/3: Papillary adenocarcinoma, NOS	IIIA	T2a	N2	M0	Left - origin of primary	30	None/Unknown	Yes	No	No	No	No	One primary only	91	Alive
1242534	78 years	Female	2012	White	C34.1-Upper lobe, lung	8140/3: Adenocarcinoma, NOS	IV	T4	N2	M1b	Left - origin of primary	0	None/Unknown	No/Unknown	Yes	No	No	No	One primary only	2	Dead
1242558	79 years	Female	2012	Asian or Pacific Islander	C34.1-Upper lobe, lung	8140/3: Adenocarcinoma, NOS	IIIB	T1b	N3	M0	Right - origin of primary	0	Beam radiation	Yes	No	No	No	No	One primary only	95	Alive
1242579	74 years	Female	2012	Asian or Pacific Islander	C34.9-Lung, NOS	8260/3: Papillary adenocarcinoma, NOS	IV	T3	N2	M1a	Right - origin of primary	0	None/Unknown	Yes	No	No	No	No	One primary only	13	Dead
1242583	73 years	Female	2012	Asian or Pacific Islander	C34.3-Lower lobe, lung	8140/3: Adenocarcinoma, NOS	IV	T2b	N3	M1b	Left - origin of primary	0	None/Unknown	Yes	Yes	No	No	No	One primary only	26	Dead
1242590	76 years	Male	2012	White	C34.1-Upper lobe, lung	8560/3: Adenosquamous carcinoma	IV	T3	N0	M1b	Left - origin of primary	0	None/Unknown	Yes	Yes	No	No	No	One primary only	25	Dead
1242594	75 years	Female	2012	White	C34.1-Upper lobe, lung	8140/3: Adenocarcinoma, NOS	IV	T2b	N2	M1b	Right - origin of primary	0	None/Unknown	Yes	Yes	No	No	No	One primary only	45	Dead
1242608	52 years	Male	2012	Asian or Pacific Islander	C34.3-Lower lobe, lung	8070/3: Squamous cell carcinoma, NOS	IV	T3	N3	M1b	Left - origin of primary	0	None/Unknown	Yes	Yes	No	No	No	One primary only	17	Dead
1242643	68 years	Female	2012	White	C34.1-Upper lobe, lung	8070/3: Squamous cell carcinoma, NOS	IV	T1a	N2	M1a	Left - origin of primary	0	Beam radiation	Yes	No	No	No	No	One primary only	24	Dead
1242653	53 years	Female	2012	White	C34.3-Lower lobe, lung	8481/3: Mucin-producing adenocarcinoma	IV	T1a	N1	M1b	Left - origin of primary	0	Beam radiation	Yes	No	Yes	No	No	One primary only	43	Dead
1242818	50 years	Female	2012	White	C34.1-Upper lobe, lung	8140/3: Adenocarcinoma, NOS	IIIB	T1a	N3	M0	Right - origin of primary	0	None/Unknown	Yes	No	No	No	No	One primary only	8	Dead
1242922	67 years	Male	2012	White	C34.3-Lower lobe, lung	8070/3: Squamous cell carcinoma, NOS	IV	T4	N1	M1b	Right - origin of primary	0	None/Unknown	No/Unknown	Yes	Yes	Yes	Yes	One primary only	3	Dead
1242950	70 years	Male	2012	White	C34.1-Upper lobe, lung	8041/3: Small cell carcinoma, NOS	IV	T3	N3	M1b	Left - origin of primary	0	None/Unknown	Yes	No	No	Yes	No	One primary only	1	Dead
1242956	78 years	Male	2012	Asian or Pacific Islander	C34.1-Upper lobe, lung	8140/3: Adenocarcinoma, NOS	IV	T4	N2	M1b	Right - origin of primary	0	Beam radiation	Yes	Yes	No	No	Yes	One primary only	5	Dead
1242964	64 years	Female	2012	White	C34.0-Main bronchus	8041/3: Small cell carcinoma, NOS	IV	T3	N0	M1b	Left - origin of primary	0	Beam radiation	Yes	No	No	No	No	One primary only	21	Dead
1242975	93 years	Male	2012	White	C34.2-Middle lobe, lung	8046/3: Non-small cell carcinoma	IV	T4	N2	M1b	Right - origin of primary	0	None/Unknown	No/Unknown	Yes	Yes	No	No	One primary only	5	Dead
1243016	67 years	Female	2012	White	C34.3-Lower lobe, lung	8560/3: Adenosquamous carcinoma	IV	T4	N3	M1b	Right - origin of primary	0	Beam radiation	Yes	No	Yes	No	Yes	One primary only	14	Dead
1243096	78 years	Male	2012	White	C34.3-Lower lobe, lung	8013/3: Large cell neuroendocrine carcinoma	IIIB	T4	N2	M0	Right - origin of primary	0	None/Unknown	No/Unknown	No	No	No	No	One primary only	1	Dead
1243104	64 years	Male	2012	White	C34.1-Upper lobe, lung	8140/3: Adenocarcinoma, NOS	IV	T4	N3	M1b	Left - origin of primary	0	None/Unknown	Yes	Yes	No	No	No	One primary only	27	Dead
1243111	54 years	Male	2012	Black	C34.0-Main bronchus	8046/3: Non-small cell carcinoma	IV	T4	N2	M1b	Right - origin of primary	0	None/Unknown	No/Unknown	No	No	No	Yes	One primary only	2	Dead
1243168	52 years	Male	2012	White	C34.1-Upper lobe, lung	8070/3: Squamous cell carcinoma, NOS	IV	T4	N3	M1b	Right - origin of primary	0	Beam radiation	Yes	Yes	No	No	Yes	One primary only	11	Dead
1243310	53 years	Male	2012	White	C34.2-Middle lobe, lung	8046/3: Non-small cell carcinoma	IV	T4	N2	M1b	Right - origin of primary	0	Beam radiation	No/Unknown	Yes	Yes	Yes	Yes	One primary only	25	Dead
1243312	84 years	Female	2012	White	C34.9-Lung, NOS	8041/3: Small cell carcinoma, NOS	III	T0	N2	M0	Right - origin of primary	0	Beam radiation	Yes	No	No	No	No	One primary only	20	Dead
1243314	74 years	Female	2012	White	C34.1-Upper lobe, lung	8480/3: Mucinous adenocarcinoma	IV	T2b	N0	M1b	Right - origin of primary	0	Beam radiation	No/Unknown	Yes	Yes	No	No	One primary only	2	Dead
1243318	94 years	Male	2012	White	C34.1-Upper lobe, lung	8010/3: Carcinoma, NOS	IV	T3	N0	M1b	Right - origin of primary	0	Beam radiation	No/Unknown	No	Yes	No	No	One primary only	1	Dead
1243333	61 years	Male	2012	White	C34.9-Lung, NOS	8070/3: Squamous cell carcinoma, NOS	IV	T2NOS	N1	M1b	Right - origin of primary	33	Beam radiation	Yes	No	Yes	No	No	One primary only	15	Dead
1243381	66 years	Male	2012	White	C34.1-Upper lobe, lung	8041/3: Small cell carcinoma, NOS	IV	T4	N2	M1b	Left - origin of primary	0	Beam radiation	Yes	Yes	No	No	No	One primary only	41	Dead
1243388	53 years	Female	2011	Black	C34.1-Upper lobe, lung	8140/3: Adenocarcinoma, NOS	IV	T4	N3	M1b	Right - origin of primary	0	Beam radiation	Yes	Yes	Yes	No	No	One primary only	9	Dead
1243419	54 years	Male	2012	White	C34.1-Upper lobe, lung	8070/3: Squamous cell carcinoma, NOS	IIIB	T4	N2	M0	Right - origin of primary	0	None/Unknown	Yes	No	No	No	No	One primary only	35	Dead
1243493	83 years	Female	2012	White	C34.3-Lower lobe, lung	8070/3: Squamous cell carcinoma, NOS	IV	T4	N0	M1b	Right - origin of primary	21	Beam radiation	No/Unknown	No	Yes	No	No	One primary only	1	Dead
1243494	76 years	Female	2012	White	C34.3-Lower lobe, lung	8140/3: Adenocarcinoma, NOS	IV	T1a	N0	M1b	Right - origin of primary	0	Beam radiation	No/Unknown	Yes	No	No	No	One primary only	1	Dead
1243541	70 years	Female	2012	Asian or Pacific Islander	C34.0-Main bronchus	8430/3: Mucoepidermoid carcinoma	IIIA	T4	N0	M0	Left - origin of primary	24	Beam radiation	No/Unknown	No	No	No	No	One primary only	95	Alive
1243614	66 years	Female	2012	White	C34.2-Middle lobe, lung	8140/3: Adenocarcinoma, NOS	IV	T3	N1	M1b	Right - origin of primary	0	None/Unknown	No/Unknown	No	No	No	Yes	One primary only	20	Dead
1243742	60 years	Female	2012	White	C34.9-Lung, NOS	8140/3: Adenocarcinoma, NOS	IV	T2b	N0	M1b	Right - origin of primary	0	None/Unknown	Yes	Yes	No	Yes	No	One primary only	10	Dead
1243814	60 years	Female	2012	White	C34.3-Lower lobe, lung	8140/3: Adenocarcinoma, NOS	IIIA	T1b	N2	M0	Left - origin of primary	33	None/Unknown	Yes	No	No	No	No	One primary only	19	Dead
1243816	22 years	Male	2012	White	C34.9-Lung, NOS	8140/3: Adenocarcinoma, NOS	IV	T3	N2	M1b	Right - origin of primary	0	Beam radiation	Yes	Yes	Yes	Yes	No	One primary only	29	Dead
1243856	77 years	Female	2012	White	C34.3-Lower lobe, lung	8070/3: Squamous cell carcinoma, NOS	IIIB	T3	N3	M0	Right - origin of primary	0	None/Unknown	No/Unknown	No	No	No	No	One primary only	1	Dead
1243870	75 years	Male	2012	White	C34.1-Upper lobe, lung	8140/3: Adenocarcinoma, NOS	IV	T1b	N1	M1b	Left - origin of primary	0	Beam radiation	Yes	No	Yes	No	Yes	One primary only	7	Dead
1243902	51 years	Female	2012	White	C34.1-Upper lobe, lung	8140/3: Adenocarcinoma, NOS	IV	T2b	N2	M1b	Right - origin of primary	0	Beam radiation	Yes	No	Yes	No	No	One primary only	17	Dead
1243957	80 years	Female	2012	White	C34.1-Upper lobe, lung	8140/3: Adenocarcinoma, NOS	IV	T1b	N2	M1b	Right - origin of primary	0	None/Unknown	No/Unknown	No	No	No	No	One primary only	20	Dead
1244013	68 years	Male	2012	White	C34.8-Overlapping lesion of lung	8046/3: Non-small cell carcinoma	IV	T3	N2	M1b	Right - origin of primary	0	None/Unknown	No/Unknown	No	Yes	No	No	One primary only	2	Dead
1244019	69 years	Female	2012	White	C34.9-Lung, NOS	8046/3: Non-small cell carcinoma	IIIB	T4	N2	M0	Only one side - side unspecified	0	Beam radiation	Yes	No	No	No	No	One primary only	5	Dead
1244068	66 years	Male	2012	White	C34.1-Upper lobe, lung	8140/3: Adenocarcinoma, NOS	IV	T4	N2	M1a	Left - origin of primary	0	None/Unknown	Yes	No	No	No	Yes	One primary only	15	Dead
1244164	75 years	Male	2012	White	C34.1-Upper lobe, lung	8070/3: Squamous cell carcinoma, NOS	IV	T2a	N2	M1a	Right - origin of primary	0	Beam radiation	No/Unknown	Yes	Yes	Yes	No	One primary only	1	Dead
1244214	66 years	Female	2012	White	C34.1-Upper lobe, lung	8070/3: Squamous cell carcinoma, NOS	IIIB	T4	N2	M0	Right - origin of primary	0	Beam radiation	No/Unknown	No	No	No	No	One primary only	2	Dead
1244289	68 years	Male	2012	White	C34.0-Main bronchus	8041/3: Small cell carcinoma, NOS	IV	T2b	N2	M1b	Right - origin of primary	0	None/Unknown	Yes	Yes	No	Yes	No	One primary only	5	Dead
1244390	88 years	Female	2012	White	C34.1-Upper lobe, lung	8140/3: Adenocarcinoma, NOS	IIIA	T4	N1	M0	Left - origin of primary	0	Beam radiation	No/Unknown	No	No	No	No	One primary only	84	Alive
1244395	57 years	Male	2012	White	C34.9-Lung, NOS	8140/3: Adenocarcinoma, NOS	IV	T3	N2	M1b	Paired site, but no information concerning laterality	0	None/Unknown	Yes	No	No	Yes	Yes	One primary only	2	Dead
1244440	65 years	Female	2012	White	C34.1-Upper lobe, lung	8041/3: Small cell carcinoma, NOS	IV	T4	N0	M1b	Left - origin of primary	0	None/Unknown	No/Unknown	Yes	No	No	No	One primary only	1	Dead
1244562	71 years	Female	2012	White	C34.3-Lower lobe, lung	8140/3: Adenocarcinoma, NOS	IV	T3	N3	M1a	Left - origin of primary	0	Beam radiation	No/Unknown	No	No	No	No	One primary only	3	Dead
1244692	83 years	Female	2012	Asian or Pacific Islander	C34.1-Upper lobe, lung	8070/3: Squamous cell carcinoma, NOS	IV	T2b	N2	M1a	Right - origin of primary	0	Beam radiation	Yes	No	No	No	Yes	One primary only	4	Dead
1244761	78 years	Male	2012	Asian or Pacific Islander	C34.3-Lower lobe, lung	8070/3: Squamous cell carcinoma, NOS	IV	T3	N2	M1b	Left - origin of primary	0	None/Unknown	No/Unknown	Yes	No	Yes	Yes	One primary only	2	Dead
1244799	77 years	Female	2012	Asian or Pacific Islander	C34.1-Upper lobe, lung	8046/3: Non-small cell carcinoma	IIIB	T3	N3	M0	Right - origin of primary	0	Beam radiation	No/Unknown	No	No	No	No	One primary only	7	Dead
1244813	78 years	Female	2012	Asian or Pacific Islander	C34.1-Upper lobe, lung	8140/3: Adenocarcinoma, NOS	IV	T3	N2	M1b	Right - origin of primary	0	None/Unknown	No/Unknown	Yes	No	Yes	Yes	One primary only	23	Dead
1244815	81 years	Female	2012	White	C34.1-Upper lobe, lung	8140/3: Adenocarcinoma, NOS	IV	T4	N2	M1a	Left - origin of primary	0	None/Unknown	Yes	No	No	No	No	One primary only	4	Dead
1244916	86 years	Male	2012	White	C34.3-Lower lobe, lung	8046/3: Non-small cell carcinoma	IV	T1b	N3	M1a	Left - origin of primary	0	Beam radiation	Yes	No	No	No	No	One primary only	22	Dead
1244921	53 years	Male	2012	White	C34.1-Upper lobe, lung	8140/3: Adenocarcinoma, NOS	IV	T3	N2	M1b	Right - origin of primary	0	None/Unknown	No/Unknown	No	No	No	Yes	One primary only	2	Dead
1244982	58 years	Female	2012	White	C34.0-Main bronchus	8140/3: Adenocarcinoma, NOS	IV	T4	N3	M1b	Right - origin of primary	0	Beam radiation	Yes	No	No	No	Yes	One primary only	19	Dead
1245079	88 years	Male	2012	Asian or Pacific Islander	C34.1-Upper lobe, lung	8140/3: Adenocarcinoma, NOS	IIIA	T3	N2	M0	Right - origin of primary	0	None/Unknown	Yes	No	No	No	No	One primary only	6	Dead
1245083	73 years	Female	2012	White	C34.1-Upper lobe, lung	8041/3: Small cell carcinoma, NOS	IIIB	T1a	N3	M0	Right - origin of primary	0	Beam radiation	Yes	No	No	No	No	One primary only	54	Dead
1245144	58 years	Female	2012	White	C34.2-Middle lobe, lung	8140/3: Adenocarcinoma, NOS	IV	T4	N3	M1a	Right - origin of primary	0	None/Unknown	Yes	No	No	No	Yes	One primary only	21	Dead
1245148	77 years	Male	2012	Asian or Pacific Islander	C34.1-Upper lobe, lung	8046/3: Non-small cell carcinoma	IV	T2b	N2	M1a	Right - origin of primary	0	Beam radiation	Yes	No	No	No	Yes	One primary only	8	Dead
1245228	62 years	Male	2012	White	C34.1-Upper lobe, lung	8046/3: Non-small cell carcinoma	IIIA	T3	N2	M0	Right - origin of primary	0	Beam radiation	Yes	No	No	No	No	One primary only	7	Dead
1245235	72 years	Male	2012	Black	C34.9-Lung, NOS	8140/3: Adenocarcinoma, NOS	IV	T4	N3	M1b	Right - origin of primary	0	Beam radiation	No/Unknown	Yes	No	No	Yes	One primary only	1	Dead
1245390	77 years	Male	2012	Asian or Pacific Islander	C34.1-Upper lobe, lung	8140/3: Adenocarcinoma, NOS	IIIB	T1b	N3	M0	Left - origin of primary	0	Beam radiation	Yes	No	No	No	No	One primary only	91	Alive
1245401	48 years	Female	2012	Black	C34.0-Main bronchus	8140/3: Adenocarcinoma, NOS	IV	T4	N2	M1b	Left - origin of primary	0	Radiation, NOS method or source not specified	Yes	Yes	No	No	No	One primary only	5	Dead
1245462	53 years	Male	2012	Black	C34.2-Middle lobe, lung	8140/3: Adenocarcinoma, NOS	IV	T2a	N2	M1b	Right - origin of primary	0	None/Unknown	Yes	No	No	No	No	One primary only	1	Dead
1245818	68 years	Female	2012	Asian or Pacific Islander	C34.9-Lung, NOS	8140/3: Adenocarcinoma, NOS	IV	T3	N3	M1b	Right - origin of primary	0	None/Unknown	Yes	Yes	No	No	No	One primary only	18	Dead
1245844	65 years	Male	2012	Asian or Pacific Islander	C34.9-Lung, NOS	8140/3: Adenocarcinoma, NOS	IV	T4	N2	M1b	Right - origin of primary	0	None/Unknown	No/Unknown	No	No	No	No	One primary only	3	Alive
1245919	65 years	Female	2012	White	C34.2-Middle lobe, lung	8012/3: Large cell carcinoma, NOS	IV	T2b	N0	M1b	Right - origin of primary	0	Beam radiation	Yes	No	Yes	Yes	No	One primary only	4	Dead
1245937	69 years	Female	2012	White	C34.0-Main bronchus	8041/3: Small cell carcinoma, NOS	IV	T4	N0	M1a	Left - origin of primary	0	Beam radiation	Yes	No	No	No	No	One primary only	93	Alive
1246011	58 years	Male	2012	White	C34.8-Overlapping lesion of lung	8070/3: Squamous cell carcinoma, NOS	IIIA	T2b	N2	M0	Right - origin of primary	0	Beam radiation	Yes	No	No	No	No	One primary only	9	Dead
1246052	77 years	Male	2012	Asian or Pacific Islander	C34.3-Lower lobe, lung	8140/3: Adenocarcinoma, NOS	IV	T3	N0	M1b	Right - origin of primary	0	Beam radiation	Yes	Yes	Yes	No	Yes	One primary only	30	Dead
1246085	67 years	Female	2012	White	C34.1-Upper lobe, lung	8070/3: Squamous cell carcinoma, NOS	IV	T2b	N2	M1a	Left - origin of primary	0	None/Unknown	Yes	No	No	No	Yes	One primary only	1	Dead
1246190	74 years	Female	2012	White	C34.3-Lower lobe, lung	8041/3: Small cell carcinoma, NOS	IV	T4	N3	M1a	Right - origin of primary	0	Beam radiation	Yes	No	No	No	No	One primary only	19	Dead
1246191	88 years	Female	2012	Asian or Pacific Islander	C34.1-Upper lobe, lung	8140/3: Adenocarcinoma, NOS	IV	T4	N2	M1a	Right - origin of primary	0	None/Unknown	Yes	No	No	No	No	One primary only	57	Dead
1246193	73 years	Female	2012	Asian or Pacific Islander	C34.1-Upper lobe, lung	8041/3: Small cell carcinoma, NOS	IV	T2b	N0	M1b	Left - origin of primary	0	None/Unknown	No/Unknown	No	No	No	Yes	One primary only	2	Dead
1246253	65 years	Male	2012	Black	C34.1-Upper lobe, lung	8070/3: Squamous cell carcinoma, NOS	IIIA	T2b	N2	M0	Left - origin of primary	55	Beam radiation	Yes	No	No	No	No	One primary only	10	Dead
1246407	73 years	Male	2012	White	C34.1-Upper lobe, lung	8140/3: Adenocarcinoma, NOS	IV	T4	N3	M1a	Left - origin of primary	0	None/Unknown	Yes	No	No	No	No	One primary only	10	Dead
1246543	79 years	Male	2012	Asian or Pacific Islander	C34.0-Main bronchus	8070/3: Squamous cell carcinoma, NOS	IIIB	T4	N2	M0	Right - origin of primary	0	None/Unknown	Yes	No	No	No	No	One primary only	1	Dead
1246544	75 years	Female	2012	White	C34.1-Upper lobe, lung	8046/3: Non-small cell carcinoma	IIIB	T4	N2	M0	Right - origin of primary	0	None/Unknown	No/Unknown	No	No	No	No	One primary only	1	Dead
1246571	64 years	Male	2012	White	C34.0-Main bronchus	8041/3: Small cell carcinoma, NOS	IIIB	T4	N2	M0	Left - origin of primary	0	Beam radiation	No/Unknown	No	No	No	No	One primary only	13	Dead
1246664	60 years	Male	2012	Black	C34.1-Upper lobe, lung	8070/3: Squamous cell carcinoma, NOS	IV	T4	N2	M1b	Right - origin of primary	0	Beam radiation	Yes	No	No	No	No	One primary only	23	Dead
1246667	59 years	Female	2012	Asian or Pacific Islander	C34.1-Upper lobe, lung	8140/3: Adenocarcinoma, NOS	IV	T4	N2	M1b	Left - origin of primary	0	Beam radiation	Yes	Yes	Yes	No	Yes	One primary only	34	Dead
1246741	72 years	Male	2012	White	C34.1-Upper lobe, lung	8071/3: Squamous cell carcinoma, keratinizing, NOS	IIIA	T3	N2	M0	Right - origin of primary	0	Beam radiation	Yes	No	No	No	No	One primary only	19	Dead
1246752	77 years	Male	2011	Asian or Pacific Islander	C34.2-Middle lobe, lung	8140/3: Adenocarcinoma, NOS	IV	T4	N3	M1b	Right - origin of primary	0	None/Unknown	Yes	No	No	Yes	No	One primary only	21	Dead
1246784	64 years	Male	2012	White	C34.0-Main bronchus	8070/3: Squamous cell carcinoma, NOS	IV	T3	N0	M1a	Right - origin of primary	0	None/Unknown	Yes	No	No	No	Yes	One primary only	19	Dead
1246796	75 years	Male	2012	Asian or Pacific Islander	C34.1-Upper lobe, lung	8070/3: Squamous cell carcinoma, NOS	IV	T4	N2	M1b	Right - origin of primary	0	Beam radiation	Yes	Yes	No	Yes	No	One primary only	3	Dead
1246834	73 years	Female	2012	White	C34.0-Main bronchus	8041/3: Small cell carcinoma, NOS	IV	T3	N2	M1b	Right - origin of primary	0	None/Unknown	Yes	No	No	Yes	No	One primary only	1	Dead
1246935	54 years	Male	2012	White	C34.1-Upper lobe, lung	8070/3: Squamous cell carcinoma, NOS	IIIA	T3	N1	M0	Left - origin of primary	0	None/Unknown	No/Unknown	No	No	No	No	One primary only	5	Dead
1247019	81 years	Female	2010	Black	C34.1-Upper lobe, lung	8140/3: Adenocarcinoma, NOS	IIIA	T1b	N2	M0	Left - origin of primary	0	None/Unknown	No/Unknown	No	No	No	No	One primary only	24	Dead
1247035	56 years	Male	2012	White	C34.1-Upper lobe, lung	8140/3: Adenocarcinoma, NOS	IV	T3	N0	M1b	Left - origin of primary	0	Beam radiation	No/Unknown	No	Yes	No	No	One primary only	4	Dead
1247147	67 years	Male	2012	White	C34.8-Overlapping lesion of lung	8140/3: Adenocarcinoma, NOS	IV	T3	N3	M1b	Right - origin of primary	0	None/Unknown	No/Unknown	Yes	No	Yes	No	One primary only	1	Dead
1247314	60 years	Male	2012	Asian or Pacific Islander	C34.1-Upper lobe, lung	8140/3: Adenocarcinoma, NOS	IV	T2a	N2	M1a	Right - origin of primary	0	None/Unknown	Yes	No	No	No	No	One primary only	45	Dead
1247321	81 years	Male	2012	Black	C34.9-Lung, NOS	8140/3: Adenocarcinoma, NOS	IV	T3	N0	M1a	Paired site, but no information concerning laterality	0	None/Unknown	No/Unknown	No	No	No	No	One primary only	4	Dead
1247358	66 years	Female	2012	White	C34.1-Upper lobe, lung	8041/3: Small cell carcinoma, NOS	IV	T2b	N2	M1b	Right - origin of primary	0	Beam radiation	Yes	No	Yes	No	No	One primary only	5	Dead
1247395	89 years	Male	2012	White	C34.1-Upper lobe, lung	8070/3: Squamous cell carcinoma, NOS	IV	T3	N0	M1b	Left - origin of primary	0	None/Unknown	No/Unknown	Yes	No	Yes	Yes	One primary only	2	Dead
1247398	75 years	Female	2012	Asian or Pacific Islander	C34.9-Lung, NOS	8046/3: Non-small cell carcinoma	IV	T3	N2	M1b	Paired site, but no information concerning laterality	0	None/Unknown	No/Unknown	Yes	No	No	Yes	One primary only	2	Dead
1247400	67 years	Female	2012	White	C34.9-Lung, NOS	8041/3: Small cell carcinoma, NOS	IV	T3	N1	M1b	Paired site, but no information concerning laterality	0	None/Unknown	Yes	No	No	No	Yes	One primary only	4	Dead
1247420	55 years	Male	2012	White	C34.9-Lung, NOS	8140/3: Adenocarcinoma, NOS	IV	T4	N2	M1b	Right - origin of primary	0	None/Unknown	Yes	No	No	No	Yes	One primary only	4	Dead
1247511	57 years	Male	2012	Black	C34.9-Lung, NOS	8140/3: Adenocarcinoma, NOS	IV	T3	N0	M1b	Right - origin of primary	0	None/Unknown	Yes	Yes	No	Yes	Yes	One primary only	12	Dead
1247518	44 years	Female	2012	Asian or Pacific Islander	C34.0-Main bronchus	8140/3: Adenocarcinoma, NOS	IV	T4	N2	M1b	Right - origin of primary	0	Beam radiation	Yes	No	Yes	No	No	One primary only	16	Dead
1247609	57 years	Female	2012	White	C34.1-Upper lobe, lung	8140/3: Adenocarcinoma, NOS	IV	T3	N3	M1a	Right - origin of primary	0	None/Unknown	Yes	No	No	No	Yes	One primary only	11	Dead
1247612	55 years	Female	2012	Asian or Pacific Islander	C34.1-Upper lobe, lung	8140/3: Adenocarcinoma, NOS	IIIA	T2b	N2	M0	Right - origin of primary	0	Beam radiation	Yes	No	No	No	No	One primary only	22	Dead
1247648	96 years	Female	2012	White	C34.1-Upper lobe, lung	8140/3: Adenocarcinoma, NOS	IV	T3	N2	M1b	Right - origin of primary	0	None/Unknown	Yes	Yes	No	No	Yes	One primary only	7	Dead
1247721	86 years	Female	2012	White	C34.2-Middle lobe, lung	8140/3: Adenocarcinoma, NOS	IV	T4	N1	M1b	Right - origin of primary	0	None/Unknown	No/Unknown	No	No	Yes	No	One primary only	1	Dead
1247732	73 years	Female	2012	White	C34.1-Upper lobe, lung	8140/3: Adenocarcinoma, NOS	IV	T3	N2	M1a	Left - origin of primary	0	None/Unknown	Yes	No	No	No	Yes	One primary only	2	Dead
1247733	50 years	Female	2012	Asian or Pacific Islander	C34.9-Lung, NOS	8140/3: Adenocarcinoma, NOS	IV	T4	N0	M1a	Paired site, but no information concerning laterality	0	None/Unknown	Yes	No	No	No	Yes	One primary only	88	Alive
1247769	73 years	Female	2012	Asian or Pacific Islander	C34.9-Lung, NOS	8140/3: Adenocarcinoma, NOS	IV	T0	N0	M1a	Left - origin of primary	0	None/Unknown	Yes	No	No	No	No	One primary only	40	Dead
1248105	63 years	Male	2012	Asian or Pacific Islander	C34.1-Upper lobe, lung	8041/3: Small cell carcinoma, NOS	IV	T4	N3	M1b	Left - origin of primary	0	Beam radiation	Yes	Yes	No	No	No	One primary only	9	Dead
1248130	66 years	Male	2012	Asian or Pacific Islander	C34.3-Lower lobe, lung	8041/3: Small cell carcinoma, NOS	IV	T4	N2	M1a	Left - origin of primary	0	None/Unknown	Yes	No	No	No	Yes	One primary only	11	Dead
1248335	71 years	Female	2012	Asian or Pacific Islander	C34.3-Lower lobe, lung	8260/3: Papillary adenocarcinoma, NOS	IV	T2a	N0	M1a	Right - origin of primary	0	None/Unknown	Yes	No	No	No	No	One primary only	8	Dead
1248336	70 years	Male	2012	Asian or Pacific Islander	C34.3-Lower lobe, lung	8070/3: Squamous cell carcinoma, NOS	IV	T3	N2	M1b	Right - origin of primary	0	None/Unknown	No/Unknown	No	No	No	No	One primary only	4	Dead
1248366	71 years	Female	2012	Asian or Pacific Islander	C34.1-Upper lobe, lung	8140/3: Adenocarcinoma, NOS	IV	T3	N3	M1b	Right - origin of primary	0	Beam radiation	Yes	No	No	No	No	One primary only	4	Dead
1248475	50 years	Male	2012	Asian or Pacific Islander	C34.1-Upper lobe, lung	8070/3: Squamous cell carcinoma, NOS	IV	T4	N3	M1b	Paired site, but no information concerning laterality	0	None/Unknown	Yes	Yes	No	No	Yes	One primary only	2	Dead
1248523	53 years	Female	2012	Asian or Pacific Islander	C34.1-Upper lobe, lung	8140/3: Adenocarcinoma, NOS	IV	T1a	N0	M1a	Right - origin of primary	0	Beam radiation	Yes	No	No	No	No	One primary only	15	Dead
1248525	61 years	Female	2012	White	C34.1-Upper lobe, lung	8140/3: Adenocarcinoma, NOS	IV	T3	N2	M1b	Right - origin of primary	0	Beam radiation	Yes	Yes	No	Yes	No	One primary only	11	Dead
1248833	72 years	Female	2012	White	C34.1-Upper lobe, lung	8041/3: Small cell carcinoma, NOS	IV	T4	N0	M1b	Left - origin of primary	0	Beam radiation	Yes	No	No	Yes	Yes	One primary only	3	Dead
1248856	72 years	Female	2012	White	C34.1-Upper lobe, lung	8140/3: Adenocarcinoma, NOS	IV	T4	N2	M1a	Left - origin of primary	0	Beam radiation	Yes	No	No	No	Yes	One primary only	6	Dead
1248881	74 years	Female	2012	Asian or Pacific Islander	C34.1-Upper lobe, lung	8140/3: Adenocarcinoma, NOS	IV	T3	N0	M1b	Right - origin of primary	0	None/Unknown	Yes	No	No	Yes	Yes	One primary only	5	Dead
1248909	60 years	Male	2012	White	C34.1-Upper lobe, lung	8140/3: Adenocarcinoma, NOS	IV	T2b	N2	M1a	Left - origin of primary	0	None/Unknown	Yes	No	No	No	Yes	One primary only	17	Dead
1248962	66 years	Female	2012	Black	C34.3-Lower lobe, lung	8070/3: Squamous cell carcinoma, NOS	IV	T2a	N0	M1b	Left - origin of primary	23	None/Unknown	No/Unknown	Yes	No	No	No	One primary only	4	Dead
1249029	64 years	Male	2012	White	C34.9-Lung, NOS	8041/3: Small cell carcinoma, NOS	IV	T3	N3	M1b	Left - origin of primary	0	Beam radiation	Yes	Yes	No	Yes	No	One primary only	6	Dead
1249109	51 years	Male	2012	White	C34.1-Upper lobe, lung	8140/3: Adenocarcinoma, NOS	IV	T2a	N2	M1b	Right - origin of primary	0	Beam radiation	Yes	No	Yes	No	No	One primary only	17	Dead
1249121	61 years	Male	2012	White	C34.1-Upper lobe, lung	8070/3: Squamous cell carcinoma, NOS	IV	T3	N2	M1b	Left - origin of primary	0	Beam radiation	No/Unknown	No	Yes	No	No	One primary only	3	Dead
1249201	55 years	Male	2012	White	C34.0-Main bronchus	8255/3: Adenocarcinoma with mixed subtypes	IIIA	T2b	N2	M0	Left - origin of primary	56	Beam radiation	Yes	No	No	No	No	One primary only	12	Alive
1249240	52 years	Female	2012	White	C34.3-Lower lobe, lung	8140/3: Adenocarcinoma, NOS	IV	T3	N1	M1a	Left - origin of primary	0	None/Unknown	Yes	No	No	No	Yes	One primary only	56	Dead
1249361	66 years	Female	2012	Black	C34.9-Lung, NOS	8140/3: Adenocarcinoma, NOS	IV	T0	N3	M1b	Paired site, but no information concerning laterality	0	None/Unknown	Yes	No	No	No	No	One primary only	21	Dead
1249481	58 years	Male	2012	Asian or Pacific Islander	C34.3-Lower lobe, lung	8140/3: Adenocarcinoma, NOS	IV	T2b	N1	M1b	Right - origin of primary	0	Beam radiation	Yes	Yes	Yes	No	No	One primary only	6	Dead
1249496	64 years	Female	2012	White	C34.1-Upper lobe, lung	8041/3: Small cell carcinoma, NOS	IIIA	T1a	N2	M0	Left - origin of primary	0	Beam radiation	Yes	No	No	No	No	One primary only	16	Dead
1249525	62 years	Female	2012	White	C34.1-Upper lobe, lung	8046/3: Non-small cell carcinoma	IV	T3	N2	M1b	Left - origin of primary	0	Beam radiation	Yes	Yes	Yes	No	No	One primary only	4	Dead
1250006	71 years	Female	2012	White	C34.1-Upper lobe, lung	8070/3: Squamous cell carcinoma, NOS	IIIA	T4	N0	M0	Left - origin of primary	0	None/Unknown	No/Unknown	No	No	No	No	One primary only	7	Dead
1250036	63 years	Male	2012	Asian or Pacific Islander	C34.3-Lower lobe, lung	8046/3: Non-small cell carcinoma	IV	T1b	N0	M1b	Left - origin of primary	0	Beam radiation	Yes	Yes	Yes	Yes	No	One primary only	5	Dead
1250075	80 years	Male	2012	White	C34.3-Lower lobe, lung	8140/3: Adenocarcinoma, NOS	IV	T2a	N3	M1b	Right - origin of primary	0	None/Unknown	Yes	Yes	No	No	No	One primary only	12	Dead
1250091	36 years	Male	2011	White	C34.1-Upper lobe, lung	8140/3: Adenocarcinoma, NOS	IV	T4	N2	M1b	Left - origin of primary	0	Beam radiation	Yes	Yes	Yes	Yes	No	One primary only	16	Dead
1250232	62 years	Male	2012	White	C34.1-Upper lobe, lung	8140/3: Adenocarcinoma, NOS	IV	T3	N0	M1b	Right - origin of primary	0	Beam radiation	No/Unknown	No	Yes	No	No	One primary only	5	Dead
1250385	84 years	Male	2012	White	C34.1-Upper lobe, lung	8070/3: Squamous cell carcinoma, NOS	IV	T3	N1	M1a	Right - origin of primary	0	None/Unknown	Yes	No	No	No	No	One primary only	1	Dead
1250404	70 years	Male	2012	Asian or Pacific Islander	C34.1-Upper lobe, lung	8140/3: Adenocarcinoma, NOS	IV	T1b	N0	M1b	Left - origin of primary	0	Beam radiation	No/Unknown	No	Yes	No	No	One primary only	40	Alive
1250405	82 years	Female	2012	White	C34.1-Upper lobe, lung	8140/3: Adenocarcinoma, NOS	IV	T4	N3	M1b	Left - origin of primary	0	None/Unknown	Yes	Yes	No	No	Yes	One primary only	14	Dead
1250413	66 years	Male	2012	Asian or Pacific Islander	C34.1-Upper lobe, lung	8046/3: Non-small cell carcinoma	IV	T1b	N0	M1b	Right - origin of primary	0	Beam radiation	No/Unknown	No	Yes	No	No	One primary only	1	Dead
1250419	62 years	Male	2012	Asian or Pacific Islander	C34.9-Lung, NOS	8560/3: Adenosquamous carcinoma	IV	T4	N3	M1b	Right - origin of primary	0	None/Unknown	No/Unknown	No	No	No	No	One primary only	1	Dead
1250444	66 years	Female	2012	White	C34.1-Upper lobe, lung	8046/3: Non-small cell carcinoma	IIIA	T1a	N2	M0	Right - origin of primary	0	None/Unknown	Yes	No	No	No	No	One primary only	87	Alive
1250522	80 years	Female	2012	White	C34.1-Upper lobe, lung	8140/3: Adenocarcinoma, NOS	IIIA	T2a	N2	M0	Left - origin of primary	33	Beam radiation	No/Unknown	No	No	No	No	One primary only	79	Dead
1250580	69 years	Male	2012	American Indian/Alaska Native	C34.1-Upper lobe, lung	8560/3: Adenosquamous carcinoma	IIIB	T4	N2	M0	Left - origin of primary	55	None/Unknown	Yes	No	No	No	No	One primary only	13	Dead
1250700	81 years	Female	2012	White	C34.1-Upper lobe, lung	8250/3: Bronchiolo-alveolar adenocarcinoma, NOS	IV	T4	N1	M1a	Right - origin of primary	0	None/Unknown	No/Unknown	No	No	No	No	One primary only	1	Dead
1250726	61 years	Male	2012	White	C34.3-Lower lobe, lung	8140/3: Adenocarcinoma, NOS	IIIA	T2b	N2	M0	Right - origin of primary	45	Beam radiation	Yes	No	No	No	No	One primary only	24	Dead
1250768	78 years	Female	2012	White	C34.9-Lung, NOS	8041/3: Small cell carcinoma, NOS	IIIA	T4	N0	M0	Left - origin of primary	0	None/Unknown	No/Unknown	No	No	No	No	One primary only	2	Dead
1250904	67 years	Male	2012	White	C34.1-Upper lobe, lung	8140/3: Adenocarcinoma, NOS	IIIA	T2a	N2	M0	Left - origin of primary	33	None/Unknown	No/Unknown	No	No	No	No	One primary only	9	Dead
1250912	73 years	Female	2012	Black	C34.1-Upper lobe, lung	8041/3: Small cell carcinoma, NOS	IIIA	T2a	N2	M0	Right - origin of primary	0	Beam radiation	Yes	No	No	No	No	One primary only	28	Dead
1250950	60 years	Female	2012	Black	C34.1-Upper lobe, lung	8140/3: Adenocarcinoma, NOS	IIIA	T3	N2	M0	Right - origin of primary	0	None/Unknown	No/Unknown	No	No	No	No	One primary only	1	Dead
1250963	48 years	Male	2012	Black	C34.1-Upper lobe, lung	8070/3: Squamous cell carcinoma, NOS	IIIA	T3	N2	M0	Right - origin of primary	0	Beam radiation	Yes	No	No	No	No	One primary only	21	Alive
1251031	67 years	Male	2012	White	C34.9-Lung, NOS	8041/3: Small cell carcinoma, NOS	IV	T4	N2	M1a	Right - origin of primary	0	None/Unknown	Yes	No	No	No	No	One primary only	11	Dead
1251064	64 years	Female	2012	White	C34.1-Upper lobe, lung	8070/3: Squamous cell carcinoma, NOS	IIIA	T2a	N2	M0	Left - origin of primary	0	Beam radiation	Yes	No	No	No	No	One primary only	91	Alive
1251073	83 years	Male	2012	Black	C34.3-Lower lobe, lung	8041/3: Small cell carcinoma, NOS	IV	T2a	N3	M1b	Right - origin of primary	0	Beam radiation	Yes	Yes	No	No	No	One primary only	2	Dead
1251160	64 years	Male	2012	White	C34.3-Lower lobe, lung	8041/3: Small cell carcinoma, NOS	IV	T3	N3	M1b	Right - origin of primary	0	None/Unknown	Yes	No	No	No	No	One primary only	11	Dead
1251244	81 years	Male	2012	White	C34.3-Lower lobe, lung	8046/3: Non-small cell carcinoma	IV	T4	N2	M1a	Right - origin of primary	0	Beam radiation	Yes	Yes	No	Yes	Yes	One primary only	2	Dead
1251302	67 years	Male	2012	White	C34.1-Upper lobe, lung	8140/3: Adenocarcinoma, NOS	IIIA	T2a	N2	M0	Left - origin of primary	0	None/Unknown	No/Unknown	No	No	No	No	One primary only	6	Dead
1251399	62 years	Male	2012	Asian or Pacific Islander	C34.0-Main bronchus	8070/3: Squamous cell carcinoma, NOS	IIIA	T3	N2	M0	Left - origin of primary	0	Beam radiation	Yes	No	No	No	No	One primary only	88	Alive
1251425	68 years	Female	2012	White	C34.9-Lung, NOS	8140/3: Adenocarcinoma, NOS	IV	T2a	N0	M1NOS	Left - origin of primary	0	Beam radiation	Yes	No	No	No	No	One primary only	8	Dead
1251465	72 years	Male	2012	Asian or Pacific Islander	C34.3-Lower lobe, lung	8140/3: Adenocarcinoma, NOS	IIIA	T3	N1	M0	Left - origin of primary	30	None/Unknown	Yes	No	No	No	No	One primary only	89	Alive
1251509	87 years	Female	2012	White	C34.1-Upper lobe, lung	8010/3: Carcinoma, NOS	IV	T3	N2	M1a	Right - origin of primary	0	None/Unknown	No/Unknown	No	No	No	Yes	One primary only	4	Dead
1251531	56 years	Male	2012	Black	C34.1-Upper lobe, lung	8070/3: Squamous cell carcinoma, NOS	IIIA	T2a	N2	M0	Left - origin of primary	0	Beam radiation	Yes	No	No	No	No	One primary only	15	Dead
1251556	73 years	Male	2011	Black	C34.1-Upper lobe, lung	8140/3: Adenocarcinoma, NOS	IV	T2a	N3	M1b	Left - origin of primary	0	None/Unknown	Yes	No	Yes	No	Yes	One primary only	3	Dead
1251595	63 years	Male	2012	Asian or Pacific Islander	C34.1-Upper lobe, lung	8140/3: Adenocarcinoma, NOS	IIIB	T2b	N3	M0	Left - origin of primary	0	Beam radiation	Yes	No	No	No	No	One primary only	17	Dead
1251619	66 years	Female	2012	White	C34.1-Upper lobe, lung	8070/3: Squamous cell carcinoma, NOS	IIIA	T2NOS	N2	M0	Left - origin of primary	90	None/Unknown	No/Unknown	No	No	No	No	One primary only	45	Dead
1251745	73 years	Male	2012	White	C34.1-Upper lobe, lung	8041/3: Small cell carcinoma, NOS	IIIB	T4	N2	M0	Left - origin of primary	0	None/Unknown	No/Unknown	No	No	No	No	One primary only	13	Dead
1251747	56 years	Female	2012	White	C34.3-Lower lobe, lung	8140/3: Adenocarcinoma, NOS	IV	T2a	N2	M1a	Right - origin of primary	0	None/Unknown	Yes	No	No	No	Yes	One primary only	13	Dead
1251755	68 years	Female	2012	White	C34.1-Upper lobe, lung	8140/3: Adenocarcinoma, NOS	IV	T3	N0	M1a	Right - origin of primary	0	None/Unknown	Yes	No	No	No	Yes	One primary only	6	Dead
1251811	61 years	Male	2012	Black	C34.3-Lower lobe, lung	8041/3: Small cell carcinoma, NOS	IIIB	T2b	N3	M0	Right - origin of primary	0	None/Unknown	No/Unknown	No	No	No	No	One primary only	4	Dead
1251881	71 years	Male	2012	Black	C34.9-Lung, NOS	8140/3: Adenocarcinoma, NOS	IV	T3	N3	M1a	Left - origin of primary	0	Beam radiation	No/Unknown	No	No	No	No	One primary only	1	Dead
1251887	61 years	Male	2012	Black	C34.0-Main bronchus	8140/3: Adenocarcinoma, NOS	IV	T3	N2	M1b	Right - origin of primary	0	None/Unknown	No/Unknown	Yes	No	No	No	One primary only	2	Dead
1251897	66 years	Male	2012	Black	C34.9-Lung, NOS	8046/3: Non-small cell carcinoma	IV	T1b	N1	M1a	Left - origin of primary	0	None/Unknown	No/Unknown	No	No	No	Yes	One primary only	6	Dead
1251910	82 years	Female	2012	White	C34.1-Upper lobe, lung	8140/3: Adenocarcinoma, NOS	IIIA	T1a	N2	M0	Right - origin of primary	0	None/Unknown	No/Unknown	No	No	No	No	One primary only	17	Dead
1251985	75 years	Male	2012	Black	C34.0-Main bronchus	8041/3: Small cell carcinoma, NOS	IIIA	T1NOS	N2	M0	Left - origin of primary	0	Beam radiation	Yes	No	No	No	No	One primary only	12	Dead
1252113	62 years	Male	2012	Asian or Pacific Islander	C34.0-Main bronchus	8041/3: Small cell carcinoma, NOS	IV	T2a	N2	M1b	Right - origin of primary	0	None/Unknown	Yes	No	Yes	No	No	One primary only	8	Dead
1252181	58 years	Female	2012	White	C34.3-Lower lobe, lung	8140/3: Adenocarcinoma, NOS	IIIA	T3	N1	M0	Left - origin of primary	0	Beam radiation	Yes	No	No	No	No	One primary only	3	Dead
1252200	65 years	Female	2012	White	C34.1-Upper lobe, lung	8140/3: Adenocarcinoma, NOS	IV	T4	N2	M1b	Right - origin of primary	0	Beam radiation	No/Unknown	No	No	No	Yes	One primary only	1	Dead
1252259	86 years	Male	2012	White	C34.1-Upper lobe, lung	8140/3: Adenocarcinoma, NOS	IV	T1a	N2	M1a	Right - origin of primary	0	None/Unknown	No/Unknown	No	No	No	No	One primary only	6	Dead
1252286	70 years	Female	2012	White	C34.1-Upper lobe, lung	8070/3: Squamous cell carcinoma, NOS	IV	T2b	N2	M1NOS	Right - origin of primary	0	Beam radiation	No/Unknown	No	Yes	No	No	One primary only	6	Dead
1252413	80 years	Male	2012	White	C34.1-Upper lobe, lung	8046/3: Non-small cell carcinoma	IV	T3	N0	M1b	Right - origin of primary	0	Beam radiation	No/Unknown	Yes	No	No	No	One primary only	1	Dead
1252459	84 years	Female	2012	White	C34.9-Lung, NOS	8140/3: Adenocarcinoma, NOS	IV	T2NOS	N0	M1a	Left - origin of primary	0	None/Unknown	No/Unknown	No	No	No	No	One primary only	1	Dead
1252471	80 years	Male	2012	White	C34.1-Upper lobe, lung	8070/3: Squamous cell carcinoma, NOS	IIIA	T3	N2	M0	Right - origin of primary	0	Beam radiation	Yes	No	No	No	No	One primary only	27	Dead
1252474	80 years	Male	2012	White	C34.1-Upper lobe, lung	8070/3: Squamous cell carcinoma, NOS	IIIA	T2b	N2	M0	Left - origin of primary	0	Beam radiation	Yes	No	No	No	No	One primary only	17	Dead
1252478	81 years	Male	2012	White	C34.1-Upper lobe, lung	8140/3: Adenocarcinoma, NOS	IIIB	T4	N2	M0	Left - origin of primary	0	Beam radiation	No/Unknown	No	No	No	No	One primary only	5	Dead
1252513	67 years	Male	2012	White	C34.1-Upper lobe, lung	8140/3: Adenocarcinoma, NOS	IIIA	T2a	N2	M0	Right - origin of primary	0	None/Unknown	Yes	No	No	No	No	One primary only	9	Dead
1252605	68 years	Male	2012	White	C34.1-Upper lobe, lung	8140/3: Adenocarcinoma, NOS	IIIA	T4	N1	M0	Right - origin of primary	55	None/Unknown	Yes	No	No	No	No	One primary only	16	Dead
1252665	77 years	Male	2012	White	C34.3-Lower lobe, lung	8046/3: Non-small cell carcinoma	IV	T2a	N0	M1a	Right - origin of primary	0	None/Unknown	Yes	No	No	No	No	One primary only	4	Dead
1252724	52 years	Female	2012	Asian or Pacific Islander	C34.3-Lower lobe, lung	8140/3: Adenocarcinoma, NOS	IV	T1b	N0	M1b	Left - origin of primary	0	Beam radiation	Yes	Yes	No	No	No	One primary only	2	Dead
1252733	67 years	Male	2012	Asian or Pacific Islander	C34.1-Upper lobe, lung	8140/3: Adenocarcinoma, NOS	IIIB	T4	N3	M0	Right - origin of primary	0	None/Unknown	Yes	No	No	No	No	One primary only	3	Dead
1252819	61 years	Female	2012	White	C34.1-Upper lobe, lung	8140/3: Adenocarcinoma, NOS	IV	T4	N0	M1a	Right - origin of primary	0	None/Unknown	No/Unknown	No	No	No	Yes	One primary only	3	Dead
1253029	74 years	Male	2012	Asian or Pacific Islander	C34.1-Upper lobe, lung	8041/3: Small cell carcinoma, NOS	IV	T4	N3	M1b	Left - origin of primary	0	Beam radiation	Yes	Yes	No	No	No	One primary only	4	Dead
1253085	33 years	Male	2012	Black	C34.9-Lung, NOS	8140/3: Adenocarcinoma, NOS	IV	T4	N3	M1a	Paired site, but no information concerning laterality	0	None/Unknown	No/Unknown	No	No	No	Yes	One primary only	51	Dead
1253147	79 years	Male	2012	Asian or Pacific Islander	C34.0-Main bronchus	8046/3: Non-small cell carcinoma	IV	T4	N2	M1a	Right - origin of primary	0	Beam radiation	Yes	No	No	No	No	One primary only	2	Dead
1253241	69 years	Male	2012	Asian or Pacific Islander	C34.9-Lung, NOS	8041/3: Small cell carcinoma, NOS	IV	T4	N3	M1NOS	Paired site, but no information concerning laterality	0	None/Unknown	Yes	No	Yes	No	No	One primary only	25	Dead
1253393	54 years	Female	2012	White	C34.3-Lower lobe, lung	8560/3: Adenosquamous carcinoma	IIIB	T4	N2	M0	Right - origin of primary	33	None/Unknown	Yes	No	No	No	No	One primary only	6	Dead
1253701	81 years	Male	2012	White	C34.3-Lower lobe, lung	8253/3: Bronchiolo-alveolar carcinoma, mucinous	IV	T3	N3	M1a	Right - origin of primary	0	None/Unknown	Yes	No	No	No	Yes	One primary only	26	Dead
1253709	68 years	Female	2012	White	C34.3-Lower lobe, lung	8140/3: Adenocarcinoma, NOS	IV	T3	N2	M1a	Right - origin of primary	0	None/Unknown	Yes	No	No	No	Yes	One primary only	3	Dead
1253717	61 years	Male	2012	White	C34.1-Upper lobe, lung	8070/3: Squamous cell carcinoma, NOS	IV	T4	N2	M1b	Left - origin of primary	0	Beam radiation	No/Unknown	Yes	Yes	No	Yes	One primary only	1	Dead
1253893	65 years	Female	2012	Asian or Pacific Islander	C34.0-Main bronchus	8140/3: Adenocarcinoma, NOS	IV	T3	N3	M1b	Right - origin of primary	0	None/Unknown	Yes	Yes	No	No	No	One primary only	26	Dead
1254050	76 years	Male	2011	White	C34.1-Upper lobe, lung	8046/3: Non-small cell carcinoma	IV	T4	N0	M1b	Right - origin of primary	0	None/Unknown	No/Unknown	No	No	No	No	One primary only	8	Dead
1254093	85 years	Male	2012	Asian or Pacific Islander	C34.1-Upper lobe, lung	8140/3: Adenocarcinoma, NOS	IIIA	T2b	N2	M0	Right - origin of primary	0	Beam radiation	No/Unknown	No	No	No	No	One primary only	2	Dead
1254113	67 years	Male	2012	Black	C34.1-Upper lobe, lung	8041/3: Small cell carcinoma, NOS	IIIB	T4	N3	M0	Left - origin of primary	0	Beam radiation	Yes	No	No	No	No	One primary only	14	Dead
1254135	86 years	Male	2012	White	C34.3-Lower lobe, lung	8140/3: Adenocarcinoma, NOS	IV	T4	N2	M1a	Left - origin of primary	0	None/Unknown	No/Unknown	Yes	Yes	No	No	One primary only	3	Dead
1254160	83 years	Female	2011	White	C34.9-Lung, NOS	8140/3: Adenocarcinoma, NOS	IV	T3	N0	M1b	Left - origin of primary	0	None/Unknown	No/Unknown	No	No	No	No	One primary only	1	Dead
1254249	66 years	Male	2012	Asian or Pacific Islander	C34.1-Upper lobe, lung	8070/3: Squamous cell carcinoma, NOS	IV	T4	N3	M1b	Left - origin of primary	0	None/Unknown	Yes	No	No	Yes	Yes	One primary only	6	Dead
1254269	51 years	Female	2012	White	C34.9-Lung, NOS	8140/3: Adenocarcinoma, NOS	IV	T2NOS	N2	M1b	Paired site, but no information concerning laterality	0	None/Unknown	Yes	No	No	No	No	One primary only	8	Dead
1254273	62 years	Female	2012	White	C34.9-Lung, NOS	8010/3: Carcinoma, NOS	IV	T3	N3	M1b	Bilateral, single primary	0	None/Unknown	No/Unknown	Yes	No	No	Yes	One primary only	2	Dead
1254303	78 years	Female	2012	White	C34.1-Upper lobe, lung	8140/3: Adenocarcinoma, NOS	IV	T4	N3	M1a	Right - origin of primary	0	Beam radiation	Yes	No	No	No	No	One primary only	2	Dead
1254347	70 years	Female	2012	White	C34.1-Upper lobe, lung	8140/3: Adenocarcinoma, NOS	IV	T2b	N2	M1b	Left - origin of primary	0	Beam radiation	Yes	No	Yes	No	No	One primary only	4	Dead
1254471	70 years	Female	2011	White	C34.1-Upper lobe, lung	8046/3: Non-small cell carcinoma	IV	T2a	N3	M1b	Right - origin of primary	0	None/Unknown	Yes	No	No	No	No	One primary only	31	Dead
1254735	89 years	Female	2012	White	C34.3-Lower lobe, lung	8480/3: Mucinous adenocarcinoma	IIIA	T2NOS	N2	M0	Right - origin of primary	0	None/Unknown	No/Unknown	No	No	No	No	One primary only	2	Dead
1254743	68 years	Female	2012	Asian or Pacific Islander	C34.1-Upper lobe, lung	8070/3: Squamous cell carcinoma, NOS	IV	T4	N2	M1b	Right - origin of primary	0	None/Unknown	Yes	Yes	No	No	No	One primary only	23	Dead
1254871	56 years	Male	2012	Black	C34.8-Overlapping lesion of lung	8140/3: Adenocarcinoma, NOS	IIIA	T3	N2	M0	Right - origin of primary	0	Beam radiation	No/Unknown	No	No	No	No	One primary only	3	Dead
1254946	65 years	Male	2012	White	C34.3-Lower lobe, lung	8041/3: Small cell carcinoma, NOS	IV	T2a	N2	M1b	Left - origin of primary	0	Beam radiation	Yes	No	Yes	Yes	No	One primary only	6	Dead
1255014	72 years	Female	2012	White	C34.9-Lung, NOS	8140/3: Adenocarcinoma, NOS	IV	T2NOS	N0	M1a	Left - origin of primary	0	None/Unknown	Yes	Yes	No	No	Yes	One primary only	1	Dead
1255090	66 years	Male	2011	White	C34.1-Upper lobe, lung	8140/3: Adenocarcinoma, NOS	IV	T4	N3	M1b	Left - origin of primary	0	None/Unknown	No/Unknown	No	No	Yes	Yes	One primary only	1	Dead
1255203	77 years	Female	2012	White	C34.1-Upper lobe, lung	8041/3: Small cell carcinoma, NOS	IV	T2a	N2	M1b	Right - origin of primary	0	None/Unknown	No/Unknown	No	Yes	No	No	One primary only	1	Dead
1255205	77 years	Male	2012	Asian or Pacific Islander	C34.1-Upper lobe, lung	8140/3: Adenocarcinoma, NOS	IV	T1a	N2	M1b	Left - origin of primary	0	None/Unknown	No/Unknown	No	Yes	No	No	One primary only	1	Dead
1255210	57 years	Male	2012	White	C34.3-Lower lobe, lung	8140/3: Adenocarcinoma, NOS	IV	T2a	N2	M1b	Right - origin of primary	0	None/Unknown	No/Unknown	No	Yes	No	No	One primary only	9	Dead
1255211	49 years	Male	2012	Asian or Pacific Islander	C34.3-Lower lobe, lung	8140/3: Adenocarcinoma, NOS	IIIA	T3	N2	M0	Left - origin of primary	33	Beam radiation	Yes	No	No	No	No	One primary only	31	Dead
1255212	68 years	Female	2012	White	C34.3-Lower lobe, lung	8046/3: Non-small cell carcinoma	IV	T3	N2	M1a	Right - origin of primary	0	None/Unknown	Yes	No	No	No	No	One primary only	10	Dead
1255234	67 years	Male	2012	White	C34.0-Main bronchus	8041/3: Small cell carcinoma, NOS	IIIA	T2a	N2	M0	Left - origin of primary	0	None/Unknown	No/Unknown	No	No	No	No	One primary only	16	Dead
1255236	72 years	Male	2012	White	C34.1-Upper lobe, lung	8140/3: Adenocarcinoma, NOS	IV	T4	N3	M1b	Left - origin of primary	0	Beam radiation	No/Unknown	No	No	No	Yes	One primary only	4	Dead
1255415	70 years	Male	2012	Asian or Pacific Islander	C34.1-Upper lobe, lung	8046/3: Non-small cell carcinoma	IIIB	T3	N3	M0	Left - origin of primary	0	Beam radiation	Yes	No	No	No	No	One primary only	89	Alive
1255530	74 years	Male	2012	White	C34.0-Main bronchus	8140/3: Adenocarcinoma, NOS	IV	T4	N2	M1b	Left - origin of primary	0	None/Unknown	Yes	No	No	No	No	One primary only	6	Dead
1255683	76 years	Male	2012	White	C34.9-Lung, NOS	8041/3: Small cell carcinoma, NOS	IV	T4	N2	M1b	Paired site, but no information concerning laterality	0	None/Unknown	Yes	No	No	Yes	Yes	One primary only	13	Dead
1255807	59 years	Male	2012	Asian or Pacific Islander	C34.1-Upper lobe, lung	8140/3: Adenocarcinoma, NOS	IV	T3	N3	M1b	Left - origin of primary	0	Beam radiation	Yes	Yes	Yes	Yes	Yes	One primary only	13	Dead
1255836	73 years	Male	2012	White	C34.1-Upper lobe, lung	8070/3: Squamous cell carcinoma, NOS	IIIB	T3	N3	M0	Left - origin of primary	0	Beam radiation	No/Unknown	No	No	No	No	One primary only	14	Dead
1255865	57 years	Female	2012	Black	C34.1-Upper lobe, lung	8041/3: Small cell carcinoma, NOS	IV	T4	N2	M1a	Left - origin of primary	0	None/Unknown	Yes	No	No	No	Yes	One primary only	28	Dead
1255906	75 years	Male	2012	White	C34.1-Upper lobe, lung	8140/3: Adenocarcinoma, NOS	IV	T3	N2	M1a	Right - origin of primary	0	None/Unknown	Yes	No	No	No	No	One primary only	11	Dead
1255909	59 years	Male	2012	White	C34.3-Lower lobe, lung	8070/3: Squamous cell carcinoma, NOS	IV	T4	N2	M1b	Left - origin of primary	0	Beam radiation	Yes	Yes	No	No	No	One primary only	16	Dead
1255928	54 years	Female	2012	Black	C34.0-Main bronchus	8041/3: Small cell carcinoma, NOS	IV	T4	N2	M1a	Right - origin of primary	0	Beam radiation	Yes	No	No	No	No	One primary only	87	Alive
1255958	67 years	Female	2012	White	C34.9-Lung, NOS	8140/3: Adenocarcinoma, NOS	IV	T2a	N0	M1b	Left - origin of primary	0	None/Unknown	No/Unknown	Yes	No	No	Yes	One primary only	1	Dead
1255969	67 years	Female	2012	White	C34.1-Upper lobe, lung	8140/3: Adenocarcinoma, NOS	IV	T2a	N2	M1b	Right - origin of primary	0	Beam radiation	Yes	Yes	No	No	Yes	One primary only	88	Alive
1256141	61 years	Female	2012	White	C34.1-Upper lobe, lung	8481/3: Mucin-producing adenocarcinoma	IIIA	T3	N1	M0	Right - origin of primary	0	Beam radiation	Yes	No	No	No	No	One primary only	16	Dead
1256189	67 years	Female	2012	White	C34.1-Upper lobe, lung	8070/3: Squamous cell carcinoma, NOS	IIIB	T4	N2	M0	Right - origin of primary	0	Beam radiation	Yes	No	No	No	No	One primary only	7	Dead
1256224	65 years	Male	2012	White	C34.1-Upper lobe, lung	8041/3: Small cell carcinoma, NOS	IV	T4	N3	M1b	Right - origin of primary	0	None/Unknown	Yes	Yes	No	Yes	No	One primary only	7	Dead
1256250	56 years	Female	2012	White	C34.3-Lower lobe, lung	8041/3: Small cell carcinoma, NOS	IV	T4	N2	M1b	Left - origin of primary	0	None/Unknown	Yes	No	Yes	No	No	One primary only	3	Dead
1256266	76 years	Female	2012	Asian or Pacific Islander	C34.1-Upper lobe, lung	8255/3: Adenocarcinoma with mixed subtypes	IV	T4	N3	M1b	Left - origin of primary	0	None/Unknown	Yes	Yes	No	No	No	One primary only	9	Alive
1256336	85 years	Female	2012	White	C34.1-Upper lobe, lung	8140/3: Adenocarcinoma, NOS	IV	T4	N2	M1a	Right - origin of primary	0	None/Unknown	Yes	No	No	No	No	One primary only	27	Dead
1256420	75 years	Female	2012	Asian or Pacific Islander	C34.1-Upper lobe, lung	8140/3: Adenocarcinoma, NOS	IIIA	T1b	N2	M0	Left - origin of primary	0	Beam radiation	Yes	No	No	No	No	One primary only	10	Dead
1256433	77 years	Female	2012	Asian or Pacific Islander	C34.1-Upper lobe, lung	8140/3: Adenocarcinoma, NOS	IV	T4	N3	M1b	Left - origin of primary	0	None/Unknown	Yes	No	No	No	Yes	One primary only	4	Dead
1256437	55 years	Female	2012	Asian or Pacific Islander	C34.3-Lower lobe, lung	8140/3: Adenocarcinoma, NOS	IV	T1b	N2	M1b	Right - origin of primary	0	None/Unknown	Yes	Yes	No	No	No	One primary only	56	Dead
1256446	73 years	Male	2012	Asian or Pacific Islander	C34.3-Lower lobe, lung	8070/3: Squamous cell carcinoma, NOS	IIIB	T2b	N3	M0	Left - origin of primary	0	None/Unknown	Yes	No	No	No	No	One primary only	2	Dead
1256473	58 years	Female	2012	White	C34.1-Upper lobe, lung	8140/3: Adenocarcinoma, NOS	IV	T3	N2	M1b	Right - origin of primary	0	Beam radiation	Yes	No	No	No	No	One primary only	85	Alive
1256495	67 years	Male	2012	Asian or Pacific Islander	C34.0-Main bronchus	8070/3: Squamous cell carcinoma, NOS	IV	T4	N2	M1b	Right - origin of primary	0	Beam radiation	No/Unknown	Yes	Yes	No	No	One primary only	8	Dead
1256612	65 years	Female	2012	White	C34.9-Lung, NOS	8140/3: Adenocarcinoma, NOS	IV	T2NOS	N0	M1a	Left - origin of primary	20	None/Unknown	No/Unknown	No	No	No	No	One primary only	3	Dead
1256631	54 years	Male	2012	Asian or Pacific Islander	C34.1-Upper lobe, lung	8140/3: Adenocarcinoma, NOS	IIIA	T2b	N2	M0	Right - origin of primary	0	None/Unknown	Yes	No	No	No	No	One primary only	8	Dead
1256715	66 years	Female	2012	White	C34.3-Lower lobe, lung	8041/3: Small cell carcinoma, NOS	IV	T3	N2	M1a	Right - origin of primary	0	Beam radiation	Yes	No	No	No	Yes	One primary only	23	Dead
1256808	80 years	Female	2012	Asian or Pacific Islander	C34.1-Upper lobe, lung	8070/3: Squamous cell carcinoma, NOS	IIIA	T3	N2	M0	Right - origin of primary	33	None/Unknown	Yes	No	No	No	No	One primary only	41	Dead
1256818	64 years	Male	2011	Asian or Pacific Islander	C34.1-Upper lobe, lung	8140/3: Adenocarcinoma, NOS	IV	T4	N1	M1b	Left - origin of primary	0	None/Unknown	No/Unknown	No	No	No	No	One primary only	14	Dead
1256934	63 years	Female	2012	Black	C34.1-Upper lobe, lung	8140/3: Adenocarcinoma, NOS	IV	T2a	N3	M1a	Right - origin of primary	0	None/Unknown	Yes	No	No	No	No	One primary only	60	Dead
1257031	81 years	Male	2012	Asian or Pacific Islander	C34.3-Lower lobe, lung	8574/3: Adenocarcinoma with neuroendocrine differentiation	IV	T2b	N2	M1a	Right - origin of primary	0	None/Unknown	No/Unknown	No	No	No	No	One primary only	5	Dead
1257067	62 years	Male	2012	White	C34.1-Upper lobe, lung	8140/3: Adenocarcinoma, NOS	IV	T2a	N2	M1b	Right - origin of primary	0	Beam radiation	No/Unknown	Yes	No	No	No	One primary only	3	Dead
1257161	76 years	Female	2012	Asian or Pacific Islander	C34.1-Upper lobe, lung	8140/3: Adenocarcinoma, NOS	IV	T4	N2	M1b	Left - origin of primary	0	None/Unknown	Yes	No	No	Yes	Yes	One primary only	19	Dead
1257179	86 years	Female	2012	White	C34.1-Upper lobe, lung	8046/3: Non-small cell carcinoma	IIIA	T2b	N2	M0	Right - origin of primary	0	None/Unknown	No/Unknown	No	No	No	No	One primary only	6	Dead
1257280	76 years	Male	2012	White	C34.1-Upper lobe, lung	8070/3: Squamous cell carcinoma, NOS	IIIA	T4	N0	M0	Left - origin of primary	0	Beam radiation	No/Unknown	No	No	No	No	One primary only	20	Dead
1257389	87 years	Female	2012	White	C34.1-Upper lobe, lung	8140/3: Adenocarcinoma, NOS	IV	T1a	N2	M1b	Left - origin of primary	0	Beam radiation	Yes	Yes	No	No	No	One primary only	87	Alive
1257454	62 years	Female	2012	White	C34.1-Upper lobe, lung	8140/3: Adenocarcinoma, NOS	IV	T4	N2	M1b	Right - origin of primary	0	Beam radiation	Yes	No	Yes	Yes	No	One primary only	16	Dead
1257460	77 years	Female	2012	Asian or Pacific Islander	C34.3-Lower lobe, lung	8140/3: Adenocarcinoma, NOS	IIIA	T2b	N2	M0	Right - origin of primary	0	None/Unknown	No/Unknown	No	No	No	No	One primary only	34	Dead
1257508	66 years	Female	2012	Black	C34.1-Upper lobe, lung	8140/3: Adenocarcinoma, NOS	IIIA	T2a	N2	M0	Right - origin of primary	0	None/Unknown	Yes	No	No	No	No	One primary only	57	Dead
1257538	81 years	Male	2012	White	C34.1-Upper lobe, lung	8041/3: Small cell carcinoma, NOS	IIIA	T3	N2	M0	Right - origin of primary	0	Beam radiation	Yes	No	No	No	No	One primary only	11	Dead
1257546	68 years	Male	2012	White	C34.9-Lung, NOS	8041/3: Small cell carcinoma, NOS	IIIB	T4	N2	M0	Right - origin of primary	0	Beam radiation	Yes	No	No	No	No	One primary only	91	Alive
1257568	85 years	Male	2012	White	C34.1-Upper lobe, lung	8140/3: Adenocarcinoma, NOS	IV	T4	N2	M1b	Right - origin of primary	0	Beam radiation	Yes	Yes	No	No	No	One primary only	10	Dead
1257611	80 years	Female	2012	White	C34.0-Main bronchus	8041/3: Small cell carcinoma, NOS	IV	T2b	N0	M1b	Left - origin of primary	0	None/Unknown	Yes	No	No	No	No	One primary only	15	Dead
1257720	82 years	Male	2012	White	C34.1-Upper lobe, lung	8071/3: Squamous cell carcinoma, keratinizing, NOS	IV	T3	N3	M1a	Right - origin of primary	0	Beam radiation	Yes	No	No	No	No	One primary only	2	Dead
1257738	75 years	Female	2012	White	C34.3-Lower lobe, lung	8140/3: Adenocarcinoma, NOS	IV	T3	N2	M1b	Left - origin of primary	0	None/Unknown	Yes	Yes	No	No	No	One primary only	9	Dead
1257750	56 years	Male	2012	White	C34.9-Lung, NOS	8140/3: Adenocarcinoma, NOS	IV	T3	N2	M1a	Paired site, but no information concerning laterality	0	None/Unknown	No/Unknown	No	No	No	Yes	One primary only	5	Dead
1257911	77 years	Female	2012	Asian or Pacific Islander	C34.3-Lower lobe, lung	8140/3: Adenocarcinoma, NOS	IIIB	T2NOS	N3	M0	Left - origin of primary	0	None/Unknown	No/Unknown	No	No	No	No	One primary only	1	Dead
1257928	34 years	Male	2012	White	C34.8-Overlapping lesion of lung	8140/3: Adenocarcinoma, NOS	IV	T4	N1	M1a	Right - origin of primary	46	None/Unknown	Yes	No	No	No	Yes	One primary only	32	Dead
1257988	62 years	Female	2012	Asian or Pacific Islander	C34.3-Lower lobe, lung	8140/3: Adenocarcinoma, NOS	IV	T3	N1	M1b	Right - origin of primary	0	None/Unknown	No/Unknown	Yes	No	No	No	One primary only	87	Alive
1258001	86 years	Female	2012	White	C34.1-Upper lobe, lung	8140/3: Adenocarcinoma, NOS	IV	T4	N2	M1b	Right - origin of primary	0	Beam radiation	No/Unknown	No	No	No	No	One primary only	4	Dead
1258041	63 years	Male	2012	White	C34.1-Upper lobe, lung	8070/3: Squamous cell carcinoma, NOS	IIIA	T2b	N2	M0	Right - origin of primary	0	None/Unknown	No/Unknown	No	No	No	No	One primary only	6	Dead
1258054	65 years	Female	2012	White	C34.3-Lower lobe, lung	8140/3: Adenocarcinoma, NOS	IV	T2a	N2	M1b	Right - origin of primary	0	None/Unknown	No/Unknown	No	Yes	No	No	One primary only	1	Dead
1258123	74 years	Male	2012	White	C34.3-Lower lobe, lung	8140/3: Adenocarcinoma, NOS	IV	T2b	N2	M1b	Right - origin of primary	0	Beam radiation	Yes	No	No	No	No	One primary only	13	Dead
1258171	62 years	Female	2012	Black	C34.1-Upper lobe, lung	8041/3: Small cell carcinoma, NOS	IV	T4	N2	M1b	Right - origin of primary	0	Beam radiation	Yes	No	Yes	Yes	Yes	One primary only	13	Dead
1258292	72 years	Male	2012	Asian or Pacific Islander	C34.1-Upper lobe, lung	8140/3: Adenocarcinoma, NOS	IV	T2a	N1	M1b	Right - origin of primary	0	Beam radiation	Yes	Yes	Yes	No	No	One primary only	46	Dead
1258442	90 years	Female	2012	White	C34.3-Lower lobe, lung	8010/3: Carcinoma, NOS	IV	T4	N0	M1a	Left - origin of primary	0	None/Unknown	No/Unknown	No	No	No	Yes	One primary only	6	Dead
1258445	74 years	Female	2012	White	C34.3-Lower lobe, lung	8140/3: Adenocarcinoma, NOS	IV	T4	N0	M1a	Right - origin of primary	0	None/Unknown	No/Unknown	No	No	No	Yes	One primary only	16	Dead
1258499	66 years	Male	2012	Asian or Pacific Islander	C34.1-Upper lobe, lung	8046/3: Non-small cell carcinoma	IV	T2b	N2	M1b	Left - origin of primary	0	Beam radiation	Yes	No	No	No	No	One primary only	3	Dead
1258659	70 years	Female	2012	White	C34.1-Upper lobe, lung	8041/3: Small cell carcinoma, NOS	IV	T4	N3	M1b	Right - origin of primary	0	None/Unknown	No/Unknown	No	No	No	Yes	One primary only	10	Dead
1258777	81 years	Female	2012	White	C34.1-Upper lobe, lung	8041/3: Small cell carcinoma, NOS	IV	T3	N2	M1b	Left - origin of primary	0	Beam radiation	No/Unknown	No	Yes	Yes	Yes	One primary only	1	Dead
1258807	28 years	Female	2012	Asian or Pacific Islander	C34.3-Lower lobe, lung	8140/3: Adenocarcinoma, NOS	IV	T4	N3	M1b	Right - origin of primary	0	Beam radiation	Yes	Yes	No	No	No	One primary only	18	Dead
1258932	82 years	Female	2012	White	C34.1-Upper lobe, lung	8140/3: Adenocarcinoma, NOS	IIIA	T3	N2	M0	Left - origin of primary	33	None/Unknown	Yes	No	No	No	No	One primary only	87	Dead
1258959	74 years	Female	2012	White	C34.2-Middle lobe, lung	8140/3: Adenocarcinoma, NOS	IV	T2a	N0	M1a	Right - origin of primary	0	None/Unknown	No/Unknown	No	Yes	No	No	One primary only	6	Dead
1259054	80 years	Female	2012	White	C34.1-Upper lobe, lung	8140/3: Adenocarcinoma, NOS	IV	T2b	N0	M1a	Right - origin of primary	0	None/Unknown	No/Unknown	No	No	No	No	One primary only	3	Dead
1259088	75 years	Male	2012	Black	C34.9-Lung, NOS	8046/3: Non-small cell carcinoma	IV	T4	N2	M1b	Bilateral, single primary	0	Beam radiation	Yes	Yes	No	No	No	One primary only	1	Dead
1259137	62 years	Male	2012	Asian or Pacific Islander	C34.0-Main bronchus	8041/3: Small cell carcinoma, NOS	IV	T4	N2	M1b	Left - origin of primary	0	Beam radiation	Yes	Yes	No	No	Yes	One primary only	12	Dead
1259387	67 years	Female	2012	Asian or Pacific Islander	C34.1-Upper lobe, lung	8140/3: Adenocarcinoma, NOS	IIIB	T4	N3	M0	Left - origin of primary	0	Beam radiation	Yes	No	No	No	No	One primary only	48	Dead
1259411	65 years	Female	2012	White	C34.1-Upper lobe, lung	8140/3: Adenocarcinoma, NOS	IV	T3	N0	M1b	Left - origin of primary	0	Beam radiation	Yes	Yes	No	No	No	One primary only	10	Dead
1259560	64 years	Male	2012	White	C34.3-Lower lobe, lung	8041/3: Small cell carcinoma, NOS	IV	T3	N2	M1b	Left - origin of primary	0	Beam radiation	Yes	Yes	No	Yes	No	One primary only	9	Dead
1259589	66 years	Male	2012	Black	C34.1-Upper lobe, lung	8071/3: Squamous cell carcinoma, keratinizing, NOS	IIIB	T4	N2	M0	Left - origin of primary	0	Beam radiation	Yes	No	No	No	No	One primary only	10	Dead
1259627	71 years	Female	2012	White	C34.0-Main bronchus	8140/3: Adenocarcinoma, NOS	IIIA	T2a	N2	M0	Right - origin of primary	0	Beam radiation	No/Unknown	No	No	No	No	One primary only	15	Dead
1259720	65 years	Male	2012	White	C34.3-Lower lobe, lung	8072/3: Squamous cell carcinoma, large cell, nonkeratinizing, NOS	IIIB	T3	N3	M0	Right - origin of primary	0	None/Unknown	Yes	No	No	No	No	One primary only	11	Dead
1259776	69 years	Male	2012	Asian or Pacific Islander	C34.9-Lung, NOS	8140/3: Adenocarcinoma, NOS	IV	T3	N0	M1b	Only one side - side unspecified	0	None/Unknown	No/Unknown	Yes	No	Yes	Yes	One primary only	1	Dead
1259781	68 years	Female	2012	White	C34.3-Lower lobe, lung	8560/3: Adenosquamous carcinoma	IIIA	T2a	N2	M0	Left - origin of primary	33	Beam radiation	Yes	No	No	No	No	One primary only	21	Dead
1259903	78 years	Female	2012	White	C34.1-Upper lobe, lung	8560/3: Adenosquamous carcinoma	IV	T4	N2	M1b	Right - origin of primary	0	Beam radiation	Yes	Yes	Yes	No	Yes	One primary only	10	Dead
1259997	79 years	Female	2012	White	C34.1-Upper lobe, lung	8140/3: Adenocarcinoma, NOS	IV	T4	N1	M1b	Left - origin of primary	0	None/Unknown	Yes	Yes	No	No	No	One primary only	16	Dead
1260082	74 years	Female	2012	White	C34.1-Upper lobe, lung	8140/3: Adenocarcinoma, NOS	IIIB	T4	N2	M0	Right - origin of primary	0	Beam radiation	Yes	No	No	No	No	One primary only	7	Dead
1260107	76 years	Female	2012	Asian or Pacific Islander	C34.0-Main bronchus	8140/3: Adenocarcinoma, NOS	IV	T3	N2	M1b	Left - origin of primary	0	Beam radiation	No/Unknown	No	Yes	No	Yes	One primary only	7	Dead
1260114	52 years	Female	2012	Black	C34.1-Upper lobe, lung	8140/3: Adenocarcinoma, NOS	IV	T2b	N2	M1b	Right - origin of primary	0	Beam radiation	No/Unknown	No	Yes	No	No	One primary only	4	Dead
1260178	85 years	Male	2012	White	C34.1-Upper lobe, lung	8140/3: Adenocarcinoma, NOS	IIIA	T2a	N2	M0	Left - origin of primary	33	None/Unknown	No/Unknown	No	No	No	No	One primary only	15	Dead
1260292	62 years	Male	2012	White	C34.1-Upper lobe, lung	8140/3: Adenocarcinoma, NOS	IIIB	T1a	N3	M0	Right - origin of primary	0	Beam radiation	No/Unknown	No	No	No	No	One primary only	1	Dead
1260306	80 years	Female	2012	White	C34.3-Lower lobe, lung	8041/3: Small cell carcinoma, NOS	IV	T4	N3	M1b	Left - origin of primary	0	None/Unknown	No/Unknown	No	No	No	Yes	One primary only	2	Dead
1260308	77 years	Female	2012	Asian or Pacific Islander	C34.0-Main bronchus	8140/3: Adenocarcinoma, NOS	IV	T3	N2	M1b	Right - origin of primary	0	None/Unknown	Yes	No	No	Yes	No	One primary only	27	Alive
1260334	63 years	Male	2012	Asian or Pacific Islander	C34.1-Upper lobe, lung	8046/3: Non-small cell carcinoma	IV	T3	N2	M1a	Left - origin of primary	0	None/Unknown	No/Unknown	No	No	No	No	One primary only	1	Dead
1260339	83 years	Male	2012	Black	C34.3-Lower lobe, lung	8070/3: Squamous cell carcinoma, NOS	IV	T3	N2	M1b	Left - origin of primary	0	Beam radiation	No/Unknown	Yes	No	No	Yes	One primary only	1	Dead
1260354	74 years	Male	2012	Asian or Pacific Islander	C34.1-Upper lobe, lung	8255/3: Adenocarcinoma with mixed subtypes	IV	T1a	N0	M1a	Right - origin of primary	0	None/Unknown	Yes	No	No	No	No	One primary only	8	Dead
1260364	75 years	Male	2012	Black	C34.0-Main bronchus	8070/3: Squamous cell carcinoma, NOS	IIIA	T4	N0	M0	Left - origin of primary	0	Beam radiation	No/Unknown	No	No	No	No	One primary only	29	Dead
1260393	71 years	Male	2012	White	C34.1-Upper lobe, lung	8070/3: Squamous cell carcinoma, NOS	IIIA	T2b	N2	M0	Right - origin of primary	33	None/Unknown	Yes	No	No	No	No	One primary only	38	Dead
1260395	78 years	Female	2012	Asian or Pacific Islander	C34.1-Upper lobe, lung	8046/3: Non-small cell carcinoma	IV	T4	N2	M1a	Right - origin of primary	0	None/Unknown	Yes	No	No	No	Yes	One primary only	7	Dead
1260427	69 years	Female	2012	Black	C34.1-Upper lobe, lung	8250/3: Bronchiolo-alveolar adenocarcinoma, NOS	IV	T4	N0	M1a	Left - origin of primary	0	None/Unknown	Yes	No	No	No	No	One primary only	20	Dead
1260479	62 years	Male	2012	Black	C34.1-Upper lobe, lung	8140/3: Adenocarcinoma, NOS	IIIB	T4	N2	M0	Right - origin of primary	0	Beam radiation	Yes	No	No	No	No	One primary only	10	Dead
1260616	72 years	Male	2012	White	C34.0-Main bronchus	8010/3: Carcinoma, NOS	IV	T4	N0	M1a	Left - origin of primary	0	None/Unknown	No/Unknown	No	No	No	No	One primary only	2	Dead
1260656	52 years	Male	2012	White	C34.1-Upper lobe, lung	8070/3: Squamous cell carcinoma, NOS	IV	T4	N2	M1b	Left - origin of primary	0	None/Unknown	Yes	Yes	No	No	Yes	One primary only	35	Dead
1260701	82 years	Female	2012	White	C34.3-Lower lobe, lung	8070/3: Squamous cell carcinoma, NOS	IV	T3	N3	M1a	Right - origin of primary	0	None/Unknown	Yes	No	No	No	Yes	One primary only	73	Dead
1260804	80 years	Male	2012	White	C34.3-Lower lobe, lung	8140/3: Adenocarcinoma, NOS	IV	T3	N2	M1a	Left - origin of primary	0	None/Unknown	No/Unknown	No	No	No	Yes	One primary only	8	Dead
1260908	66 years	Female	2012	White	C34.9-Lung, NOS	8046/3: Non-small cell carcinoma	IV	T3	N0	M1a	Bilateral, single primary	0	None/Unknown	Yes	No	No	No	Yes	One primary only	21	Dead
1260914	70 years	Male	2012	White	C34.1-Upper lobe, lung	8046/3: Non-small cell carcinoma	IV	T2a	N2	M1b	Left - origin of primary	0	None/Unknown	Yes	No	No	No	No	One primary only	6	Dead
1260917	75 years	Male	2012	White	C34.1-Upper lobe, lung	8070/3: Squamous cell carcinoma, NOS	IV	T3	N3	M1a	Left - origin of primary	0	Beam radiation	No/Unknown	No	No	No	Yes	One primary only	5	Dead
1260918	55 years	Male	2012	White	C34.1-Upper lobe, lung	8140/3: Adenocarcinoma, NOS	IV	T1b	N3	M1b	Left - origin of primary	0	Beam radiation	Yes	No	Yes	No	No	One primary only	56	Dead
1260947	88 years	Female	2012	Asian or Pacific Islander	C34.9-Lung, NOS	8140/3: Adenocarcinoma, NOS	IV	T0	N0	M1a	Left - origin of primary	0	None/Unknown	No/Unknown	No	No	No	No	One primary only	6	Dead
1260949	67 years	Male	2012	Asian or Pacific Islander	C34.3-Lower lobe, lung	8140/3: Adenocarcinoma, NOS	IV	T3	N2	M1b	Left - origin of primary	0	None/Unknown	Yes	Yes	No	No	No	One primary only	14	Dead
1260966	77 years	Female	2012	Asian or Pacific Islander	C34.1-Upper lobe, lung	8140/3: Adenocarcinoma, NOS	IV	T2a	N3	M1b	Left - origin of primary	0	None/Unknown	No/Unknown	No	Yes	No	No	One primary only	2	Dead
1261005	60 years	Male	2012	White	C34.9-Lung, NOS	8041/3: Small cell carcinoma, NOS	IV	T2NOS	N2	M1b	Right - origin of primary	0	None/Unknown	Yes	Yes	No	No	No	One primary only	3	Dead
1261083	51 years	Male	2012	Asian or Pacific Islander	C34.2-Middle lobe, lung	8046/3: Non-small cell carcinoma	IV	T3	N0	M1b	Right - origin of primary	0	None/Unknown	No/Unknown	Yes	No	No	No	One primary only	5	Dead
1261093	73 years	Male	2012	Asian or Pacific Islander	C34.3-Lower lobe, lung	8140/3: Adenocarcinoma, NOS	IV	T3	N2	M1b	Right - origin of primary	0	Beam radiation	Yes	No	Yes	No	No	One primary only	16	Dead
1261224	67 years	Male	2012	White	C34.3-Lower lobe, lung	8041/3: Small cell carcinoma, NOS	IV	T1a	N0	M1b	Right - origin of primary	0	None/Unknown	Yes	Yes	No	Yes	No	One primary only	9	Dead
1261305	67 years	Male	2012	Black	C34.0-Main bronchus	8140/3: Adenocarcinoma, NOS	IV	T2a	N1	M1b	Right - origin of primary	0	Beam radiation	Yes	Yes	No	Yes	No	One primary only	10	Dead
1261340	58 years	Male	2012	White	C34.3-Lower lobe, lung	8041/3: Small cell carcinoma, NOS	IIIB	T2b	N3	M0	Left - origin of primary	0	None/Unknown	No/Unknown	No	No	No	No	One primary only	11	Dead
1261468	78 years	Female	2012	Asian or Pacific Islander	C34.1-Upper lobe, lung	8140/3: Adenocarcinoma, NOS	IIIA	T2a	N2	M0	Right - origin of primary	0	Beam radiation	Yes	No	No	No	No	One primary only	36	Dead
1261504	73 years	Male	2012	Black	C34.3-Lower lobe, lung	8140/3: Adenocarcinoma, NOS	IV	T4	N1	M1b	Left - origin of primary	0	None/Unknown	No/Unknown	No	Yes	No	Yes	One primary only	1	Dead
1261558	69 years	Female	2012	Asian or Pacific Islander	C34.1-Upper lobe, lung	8140/3: Adenocarcinoma, NOS	IIIA	T2a	N2	M0	Left - origin of primary	33	None/Unknown	No/Unknown	No	No	No	No	One primary only	22	Alive
1261580	89 years	Male	2012	White	C34.0-Main bronchus	8070/3: Squamous cell carcinoma, NOS	IV	T2NOS	N2	M1a	Right - origin of primary	12	Beam radiation	No/Unknown	No	No	No	No	One primary only	10	Dead
1261609	89 years	Female	2012	Asian or Pacific Islander	C34.1-Upper lobe, lung	8140/3: Adenocarcinoma, NOS	IV	T4	N0	M1b	Left - origin of primary	0	None/Unknown	Yes	No	No	No	Yes	One primary only	3	Dead
1261639	55 years	Female	2012	White	C34.3-Lower lobe, lung	8140/3: Adenocarcinoma, NOS	IV	T4	N0	M1b	Right - origin of primary	0	Beam radiation	Yes	Yes	Yes	Yes	Yes	One primary only	3	Dead
1261644	65 years	Male	2012	Asian or Pacific Islander	C34.1-Upper lobe, lung	8140/3: Adenocarcinoma, NOS	IV	T3	N2	M1a	Left - origin of primary	0	Beam radiation	Yes	No	No	No	No	One primary only	9	Dead
1261649	73 years	Male	2012	White	C34.1-Upper lobe, lung	8045/3: Combined small cell carcinoma	IV	T4	N2	M1b	Right - origin of primary	0	Beam radiation	No/Unknown	Yes	No	No	No	One primary only	1	Dead
1261688	50 years	Female	2012	White	C34.0-Main bronchus	8140/3: Adenocarcinoma, NOS	IIIB	T4	N2	M0	Right - origin of primary	0	None/Unknown	Yes	No	No	No	No	One primary only	35	Dead
1261709	78 years	Male	2012	White	C34.9-Lung, NOS	8140/3: Adenocarcinoma, NOS	IIIA	T4	N1	M0	Left - origin of primary	56	None/Unknown	Yes	No	No	No	No	One primary only	31	Dead
1261728	66 years	Male	2012	White	C34.3-Lower lobe, lung	8140/3: Adenocarcinoma, NOS	IV	T1b	N2	M1b	Left - origin of primary	0	None/Unknown	Yes	No	No	Yes	Yes	One primary only	38	Dead
1261750	60 years	Female	2012	White	C34.1-Upper lobe, lung	8041/3: Small cell carcinoma, NOS	IV	T2a	N3	M1a	Right - origin of primary	0	Beam radiation	Yes	No	No	No	Yes	One primary only	7	Dead
[truncated: 89,636 more rows]
